# Supplementary material for: Engineered Ripening-Specific Accumulation of Polyamines Spermidine and Spermine in Tomato Fruit Upregulates Clustered C/D Box snoRNA Gene Transcripts in Concert with Ribosomal RNA Biogenesis in the Red Ripe Fruit
Source: Plants (Basel). 2020 Dec 4;9(12):1710. doi: 10.3390/plants9121710 (PMC7762058; doi:10.3390/plants9121710)
Supplement: Supplementary file 1 [file plants-09-01710-s001.zip]

Archive with 8 entries (8 files):
- Table S7.csv
- TableS6.csv
- Table S5.csv
- Table S4.csv
- Table S1.xlsx
- Table S2.xlsx
- Table S3.xlsx
- plants-949738 - supplementary for XML.pdf
