# Supplementary material for: Engineered Ripening-Specific Accumulation of Polyamines Spermidine and Spermine in Tomato Fruit Upregulates Clustered C/D Box snoRNA Gene Transcripts in Concert with Ribosomal RNA Biogenesis in the Red Ripe Fruit
Source: Plants (Basel). 2020 Dec 4;9(12):1710. doi: 10.3390/plants9121710 (PMC7762058; doi:10.3390/plants9121710)
Supplement: Supplementary file 1 [file plants-09-01710-s001.zip › Table S7.csv]

Table S7. Pearson correlation coefficients among the polymerase, translation and ribosomal related protein genes.
Gene ID	c01g1114A3:A2220	c11g068420	c01g087730	c01g104590	c10g047150	c09g007560	c11g012110	c05g054070	c09g092080	c09g011420	c12g038980	c06g064460	c05g054580	c11g065670	c06g075180	c02g086730	c08g075700	c12g096150	c09g090610	c05g009370	c12g011440	c05g007910	c09g075160	c10g086330	c10g083740	c10g085480	c07g043360	c06g071720	c05g053440	c04g072660	c01g009100	c08g006900	c06g062760	c05g007560	c04g010240	c08g007140	c03g120780	c04g016390	c07g005050	c06g071530	c01g016470	c06g074430	c01g104370	c01g057830	c09g097910	c03g034190	c11g042610	c04g077130	c12g036450
c01g1114A3:A2220	1	0.310156442	-0.750532074	0.906454599	-0.431116167	0.968399217	0.868036664	0.942234722	0.966355772	0.870492945	-0.716296882	0.922327706	0.96803786	-0.109527532	-0.876833403	0.921605377	0.966193233	0.956966191	-0.368437935	-0.575129397	-0.744810203	0.967743136	0.947643498	-0.05966046	0.910371547	0.948914039	-0.77851654	0.41063534	0.536124527	0.644593025	0.982121947	0.90835207	0.880581522	0.509331928	0.741220535	0.961597783	0.949287034	0.030750961	0.916951872	0.97473902	0.901764267	0.964189041	-0.653364441	-0.988697929	0.957294068	0.920355485	0.596141107	0.936404043	0.954244075
c11g068420	0.310156442	1	-0.194069755	0.624840459	-0.883928254	0.490256711	0.568173024	0.558926974	0.397077338	0.710278634	0.270291879	0.614838215	0.478476328	0.901161718	0.173325811	0.557320439	0.501133324	0.468799369	-0.925401554	-0.273774164	0.074424824	0.511125281	0.486589512	0.927478196	0.578614443	0.530430006	0.350873794	0.951348506	0.828412213	0.718233815	0.392608234	0.365768719	0.648268863	0.910133265	0.658775999	0.471431493	0.518232483	0.923313382	0.509931328	0.487060193	0.641771157	0.425838537	-0.676275402	-0.219794932	0.231652653	0.609698053	0.208447464	0.598196607	0.521385605
c01g087730	-0.750532074	-0.194069755	1	-0.809563361	0.580002477	-0.817181171	-0.892113492	-0.816480554	-0.876734438	-0.744356493	0.867076486	-0.791853665	-0.82879282	0.216594115	0.605564091	-0.853446813	-0.813386034	-0.860529702	-0.001724811	0.963068839	0.957835184	-0.638616003	-0.865751986	0.032899872	-0.850136127	-0.830442875	0.659497097	-0.45964261	-0.688610565	-0.815100059	-0.841461109	-0.947755204	-0.817915064	-0.57335633	-0.865793577	-0.849696811	-0.84034602	-0.164808348	-0.890142169	-0.796282546	-0.79608497	-0.869428679	0.846051098	0.667367424	-0.906516985	-0.803090045	-0.975724111	-0.600278808	-0.826707689
c01g104590	0.906454599	0.624840459	-0.809563361	1	-0.771570191	0.982620706	0.984381828	0.99545843	0.964477975	0.99285706	-0.56406657	0.998698239	0.981622746	0.225112985	-0.601784833	0.996005163	0.984473304	0.982376138	-0.561848164	-0.73480984	-0.686636332	0.931411276	0.986127002	0.322996848	0.997290569	0.992416473	-0.496924194	0.747363021	0.841869921	0.898378864	0.959489449	0.944554357	0.998143576	0.821611734	0.943468987	0.98231102	0.991082033	0.435216353	0.986962229	0.97784075	0.999705342	0.972244529	-0.896769632	-0.837235787	0.904226257	0.999332334	0.724486342	0.936280616	0.990468426
c10g047150	-0.687037413	0.081079156	0.961880277	-0.654398244	0.339651042	-0.701699705	-0.751682608	-0.680885504	-0.787355562	-0.56428371	0.959788545	-0.639997146	-0.716595479	0.473645373	0.67597806	-0.717636961	-0.694782344	-0.750671269	-0.253592715	0.897856761	0.9956253	-0.517793224	-0.750597547	0.296658605	-0.708016117	-0.703039087	0.777325213	-0.200069448	-0.466404329	-0.626531002	-0.753880099	-0.865455026	-0.655408515	-0.327699679	-0.696448416	-0.739252472	-0.716369405	0.096003476	-0.767490552	-0.681941478	-0.636050765	-0.771882508	0.669480775	0.629393394	-0.863579814	-0.652598205	-0.929504184	-0.454122785	-0.70201558
c09g007560	-0.431116167	-0.883928254	0.580002477	-0.771570191	1	-0.640459708	-0.790471647	-0.707659109	-0.600650315	-0.813638908	0.104588923	-0.745950951	-0.638169012	-0.666427079	-0.039088555	-0.737669363	-0.648014213	-0.654599738	0.67060743	0.682336077	0.323443086	-0.540148761	-0.676440463	-0.794261007	-0.757494416	-0.690232425	-0.122996936	-0.984862204	-0.989415908	-0.942614281	-0.568166567	-0.640195871	-0.805838015	-0.992043356	-0.89302147	-0.648131514	-0.686205825	-0.891722528	-0.722876981	-0.621742196	-0.778726204	-0.621216602	0.924203469	0.302142176	-0.481409702	-0.749648197	-0.627652513	-0.599903264	-0.678215612
c11g012110	0.968399217	0.490256711	-0.817181171	0.982620706	-0.640459708	1	0.960798882	0.995828208	0.991509541	0.96037471	-0.660011399	0.988004335	0.999775693	0.069058771	-0.739353637	0.988779377	0.999920521	0.996748762	-0.472090633	-0.698244343	-0.74443749	0.963678117	0.995033372	0.152852137	0.984506494	0.997603368	-0.640737825	0.613071179	0.729533846	0.813168085	0.99405465	0.958348147	0.970766623	0.701835364	0.882142561	0.998257011	0.997436828	0.262727512	0.983272672	0.999195498	0.97986525	0.994595112	-0.81735861	-0.921453125	0.955272785	0.987978262	0.702094775	0.95125063	0.998662076
c05g054070	0.868036664	0.568173024	-0.892113492	0.984381828	-0.790471647	0.960798882	1	0.97643225	0.961690531	0.965262584	-0.638527411	0.975594586	0.96325681	0.159280593	-0.572130534	0.990783363	0.961750052	0.974754037	-0.446258574	-0.842735968	-0.770209211	0.863991086	0.981136565	0.291632692	0.992828987	0.97656968	-0.508881616	0.737776023	0.867646709	0.936903026	0.94460578	0.973335798	0.989288641	0.820989431	0.976252524	0.970864175	0.978119315	0.434300076	0.993811258	0.94951949	0.981049456	0.966971052	-0.942819069	-0.783824854	0.917291479	0.979679665	0.83360454	0.862586871	0.972884813
c09g092080	0.942234722	0.558926974	-0.816480554	0.99545843	-0.707659109	0.995828208	0.97643225	1	0.982447034	0.980618567	-0.61518632	0.997612667	0.995203581	0.146552091	-0.674923562	0.996588054	0.996704627	0.993968187	-0.5189222	-0.718658737	-0.718708191	0.952262412	0.99492331	0.237458788	0.995030038	0.999393661	-0.572590059	0.681871779	0.78783169	0.85839755	0.981357437	0.955495016	0.988441061	0.763819268	0.915935359	0.994728421	0.998635944	0.34879581	0.989252232	0.993097141	0.993919173	0.987864135	-0.85970988	-0.884199774	0.934145144	0.997893226	0.715539377	0.948332973	0.998985463
c09g011420	0.966355772	0.397077338	-0.876734438	0.964477975	-0.600650315	0.991509541	0.961690531	0.982447034	1	0.927940132	-0.749464517	0.967383908	0.9939754	-0.038857646	-0.773755398	0.981863443	0.990034889	0.996833507	-0.356308337	-0.757614663	-0.824840832	0.929768161	0.99474021	0.06298935	0.975888048	0.988341793	-0.706341711	0.552379166	0.701946333	0.805195911	0.997233335	0.983287424	0.953279342	0.653097175	0.8797608	0.996337756	0.990629625	0.192846674	0.986089334	0.987822855	0.958645371	0.99949595	-0.816891753	-0.918031925	0.984321772	0.969469831	0.767965611	0.906092634	0.98940912
c12g038980	0.870492945	0.710278634	-0.744356493	0.99285706	-0.813638908	0.96037471	0.965262584	0.980618567	0.927940132	1	-0.461520297	0.991759956	0.957251027	0.336381743	-0.528272822	0.978294583	0.96367098	0.954619265	-0.654361112	-0.682373676	-0.596991653	0.925319546	0.959889101	0.422137584	0.982147829	0.973470985	-0.401719939	0.806029276	0.868709957	0.902898876	0.925105881	0.899750106	0.993011631	0.866188283	0.936966753	0.955632254	0.970094666	0.517599877	0.961514677	0.95684215	0.995414359	0.939276365	-0.894440308	-0.798539683	0.848315107	0.991000045	0.664101486	0.942496111	0.970829845
c06g064460	-0.716296882	0.270291879	0.867076486	-0.56406657	0.104588923	-0.660011399	-0.638527411	-0.61518632	-0.749464517	-0.461520297	1	-0.562117511	-0.674179139	0.65485025	0.819940258	-0.635122668	-0.650966558	-0.697847489	-0.35065793	0.739574899	0.973363377	-0.522473308	-0.689190379	0.521031739	-0.617957049	-0.642042182	0.915713045	0.022458741	-0.246247403	-0.429895147	-0.732181906	-0.795970652	-0.549035747	-0.11329058	-0.529647261	-0.690407004	-0.655465991	0.347654879	-0.68391602	-0.649022124	-0.544188626	-0.728742901	0.476438841	0.69995129	-0.85257228	-0.572048874	-0.78938186	-0.439722784	-0.645880729
c05g054580	0.922327706	0.614838215	-0.791853665	0.998698239	-0.745950951	0.988004335	0.975594586	0.997612667	0.967383908	0.991759956	-0.562117511	1	0.986401506	0.214493808	-0.628036894	0.994090092	0.989745382	0.984315158	-0.571240118	-0.705113288	-0.67666944	0.94876073	0.986664894	0.302783134	0.994357966	0.994650096	-0.515597667	0.727283748	0.817561927	0.875460311	0.96610487	0.938830638	0.993886255	0.801741904	0.925345893	0.98529561	0.992892201	0.408032899	0.983073402	0.985210382	0.998663437	0.974937391	-0.873166196	-0.859817624	0.907613461	0.99980648	0.696740459	0.952276455	0.993533283
c11g065670	0.96803786	0.478476328	-0.82879282	0.981622746	-0.638169012	0.999775693	0.96325681	0.995203581	0.9939754	0.957251027	-0.674179139	0.986401506	1	0.054557247	-0.742912026	0.989478066	0.999504735	0.998098503	-0.455114214	-0.710816557	-0.758204806	0.95854628	0.996462378	0.142031818	0.985051103	0.997570877	-0.649407355	0.607171085	0.729023304	0.815493465	0.995392596	0.963989341	0.970133816	0.697783568	0.884916176	0.999216582	0.997801163	0.255651835	0.985566252	0.998358447	0.978391672	0.996566144	-0.820845154	-0.920165757	0.960616281	0.986762268	0.715424899	0.944601326	0.998551373
c06g075180	-0.109527532	0.901161718	0.216594115	0.225112985	-0.666427079	0.069058771	0.159280593	0.146552091	-0.038857646	0.336381743	0.65485025	0.214493808	0.054557247	1	0.541228026	0.142351763	0.081618495	0.040684702	-0.851693347	0.080410928	0.481243713	0.129351052	0.060262598	0.973946488	0.167878823	0.112535634	0.70894134	0.767080732	0.558144457	0.389018656	-0.039966425	-0.071001205	0.254176298	0.674026097	0.291471853	0.044506162	0.097782398	0.902862918	0.087035299	0.068634008	0.246638032	-0.007208641	-0.336961287	0.181155596	-0.212538641	0.20730895	-0.155703613	0.235243841	0.102660233
c02g086730	-0.876833403	0.173325811	0.605564091	-0.601784833	-0.039088555	-0.739353637	-0.572130534	-0.674923562	-0.773755398	-0.528272822	0.819940258	-0.628036894	-0.742912026	0.541228026	1	-0.645808295	-0.731994252	-0.729732873	-0.036487359	0.369160505	0.740066278	-0.757555674	-0.709212231	0.526997824	-0.622733024	-0.694583208	0.966258324	0.076633605	-0.092100698	-0.2516608	-0.800009522	-0.710697774	-0.558810076	-0.039276582	-0.384668724	-0.735551544	-0.699479674	0.45299889	-0.65807399	-0.751715243	-0.590123466	-0.758081777	0.277668536	0.922618826	-0.841051102	-0.62647765	-0.423998931	-0.684145955	-0.705875721
c08g075700	0.921605377	0.557320439	-0.853446813	0.996005163	-0.737669363	0.988779377	0.990783363	0.996588054	0.981863443	0.978294583	-0.635122668	0.994090092	0.989478066	0.142351763	-0.645808295	1	0.989563584	0.993252549	-0.486149789	-0.772113196	-0.748412108	0.923895446	0.996095791	0.25004665	0.999553323	0.996606539	-0.55941965	0.700371092	0.818358315	0.890634642	0.974649051	0.969833178	0.993212468	0.784326949	0.942599385	0.99219791	0.996876733	0.374897112	0.997142447	0.982758067	0.993550193	0.986946467	-0.894246823	-0.853853834	0.936471136	0.995902975	0.767430047	0.919834221	0.995039957
c12g096150	0.966193233	0.501133324	-0.813386034	0.984473304	-0.648014213	0.999920521	0.961750052	0.996704627	0.990034889	0.96367098	-0.650966558	0.989745382	0.999504735	0.081618495	-0.731994252	0.989563584	1	0.996272022	-0.482573604	-0.696171846	-0.737429596	0.964539257	0.99479221	0.164886049	0.985609063	0.998045165	-0.631255373	0.621999382	0.735631626	0.817039831	0.992605062	0.956400276	0.97296857	0.709488898	0.884754235	0.997839236	0.997685922	0.273664442	0.983334982	0.999133802	0.98199803	0.993518431	-0.820554637	-0.918457402	0.951626132	0.989618403	0.699080357	0.953459321	0.998986248
c09g090610	0.956966191	0.468799369	-0.860529702	0.982376138	-0.654599738	0.996748762	0.974754037	0.993968187	0.996833507	0.954619265	-0.697847489	0.984315158	0.998098503	0.040684702	-0.729732873	0.993252549	0.996272022	1	-0.423166623	-0.752754722	-0.787340031	0.939181127	0.999522528	0.14094898	0.989344071	0.997171258	-0.649435188	0.614008085	0.747279327	0.837100745	0.993796869	0.978004005	0.973618824	0.707367117	0.903725165	0.999754845	0.99831416	0.265537571	0.993204351	0.992930777	0.978231459	0.998840884	-0.844717075	-0.90265029	0.967406192	0.985874068	0.757060513	0.923938899	0.997417421
c05g009370	-0.368437935	-0.925401554	-0.001724811	-0.561848164	0.67060743	-0.472090633	-0.446258574	-0.5189222	-0.356308337	-0.654361112	-0.35065793	-0.571240118	-0.455114214	-0.851693347	-0.036487359	-0.486149789	-0.482573604	-0.423166623	1	-0.00222368	-0.215612044	-0.589927475	-0.430957446	-0.797673448	-0.500788101	-0.48967269	-0.272651209	-0.786265781	-0.61567775	-0.504783529	-0.38030893	-0.259184761	-0.564245583	-0.73770282	-0.474489149	-0.433926606	-0.473668315	-0.730170884	-0.421807884	-0.484277652	-0.581753354	-0.384398563	0.455349459	0.330207897	-0.190451512	-0.559440082	0.05549321	-0.67121994	-0.486622125
c12g011440	-0.575129397	-0.273774164	0.963068839	-0.73480984	0.682336077	-0.698244343	-0.842735968	-0.718658737	-0.757614663	-0.682373676	0.739574899	-0.705113288	-0.710816557	0.080410928	0.369160505	-0.772113196	-0.696171846	-0.752754722	-0.00222368	1	0.870948698	-0.482009555	-0.765707159	-0.130029165	-0.77587708	-0.728677886	0.446557312	-0.55300121	-0.765464437	-0.860575374	-0.707217035	-0.863153928	-0.759090465	-0.647188408	-0.875125822	-0.737994483	-0.738788928	-0.336766381	-0.811632922	-0.669491999	-0.722764539	-0.754035889	0.888543404	0.462955071	-0.771697254	-0.718915337	-0.996879752	-0.461067314	-0.720528424
c05g007910	-0.744810203	0.074424824	0.957835184	-0.686636332	0.323443086	-0.74443749	-0.770209211	-0.718708191	-0.824840832	-0.596991653	0.973363377	-0.67666944	-0.758204806	0.481243713	0.740066278	-0.748412108	-0.737429596	-0.787340031	-0.215612044	0.870948698	1	-0.579732692	-0.78502739	0.31766292	-0.737152948	-0.740787664	0.824200252	-0.192967701	-0.45449631	-0.618397795	-0.797622282	-0.887208336	-0.682554694	-0.32317047	-0.697836642	-0.777743361	-0.753291763	0.125524783	-0.794362378	-0.727958426	-0.668798207	-0.809362178	0.659939501	0.69622597	-0.899307976	-0.687834554	-0.905387015	-0.514219926	-0.741107352
c09g075160	0.967743136	0.511125281	-0.638616003	0.931411276	-0.540148761	0.963678117	0.863991086	0.952262412	0.929768161	0.925319546	-0.522473308	0.94876073	0.95854628	0.129351052	-0.757555674	0.923895446	0.964539257	0.939181127	-0.589927475	-0.482009555	-0.579732692	1	0.932617021	0.153608425	0.917690037	0.950209145	-0.606126163	0.555963009	0.616502522	0.680862324	0.951431901	0.849914676	0.908449472	0.628097956	0.758137957	0.946520676	0.946051046	0.210353722	0.901755603	0.973287822	0.932822269	0.935340947	-0.674861052	-0.950708566	0.877684016	0.943530565	0.486692838	0.994195217	0.954351828
c10g086330	0.947643498	0.486589512	-0.865751986	0.986127002	-0.676440463	0.995033372	0.981136565	0.99492331	0.99474021	0.959889101	-0.689190379	0.986664894	0.996462378	0.060262598	-0.709212231	0.996095791	0.99479221	0.999522528	-0.430957446	-0.765707159	-0.78502739	0.932617021	1	0.164730373	0.993045266	0.997594756	-0.630123839	0.634660425	0.766909358	0.853600943	0.989911332	0.979580314	0.979207761	0.726557127	0.916505231	0.998832054	0.998726419	0.291609162	0.99619093	0.990258601	0.982170508	0.997308193	-0.860789517	-0.889083672	0.962568507	0.988515795	0.767986549	0.919560394	0.997299613
c10g083740	-0.05966046	0.927478196	0.032899872	0.322996848	-0.794261007	0.152852137	0.291632692	0.237458788	0.06298935	0.422137584	0.521031739	0.302783134	0.142031818	0.973946488	0.526997824	0.25004665	0.164886049	0.14094898	-0.797673448	-0.130029165	0.31766292	0.153608425	0.164730373	1	0.277396039	0.205985251	0.660425114	0.860434096	0.698934487	0.546618216	0.046531118	0.066238116	0.36096833	0.783770676	0.444162094	0.140206851	0.194170642	0.97636961	0.206837454	0.143953372	0.341415624	0.093393248	-0.502035241	0.15933849	-0.103105921	0.299669216	0.052833374	0.255501469	0.19348362
c10g085480	0.910371547	0.578614443	-0.850136127	0.997290569	-0.757494416	0.984506494	0.992828987	0.995030038	0.975888048	0.982147829	-0.617957049	0.994357966	0.985051103	0.167878823	-0.622733024	0.999553323	0.985609063	0.989344071	-0.500788101	-0.77587708	-0.737152948	0.917690037	0.993045266	0.277396039	1	0.994243997	-0.535142723	0.721001749	0.834958611	0.902626558	0.967564877	0.965763974	0.996064593	0.80239925	0.950689487	0.988067575	0.994301679	0.402173471	0.996031525	0.977904694	0.99526202	0.981739548	-0.905234379	-0.83925166	0.926560263	0.996246801	0.768900268	0.916482832	0.992207825
c07g043360	0.948914039	0.530430006	-0.830442875	0.992416473	-0.690232425	0.997603368	0.97656968	0.999393661	0.988341793	0.973470985	-0.642042182	0.994650096	0.997570877	0.112535634	-0.694583208	0.996606539	0.998045165	0.997171258	-0.48967269	-0.728677886	-0.740787664	0.950209145	0.997594756	0.205985251	0.994243997	1	-0.598699086	0.660024908	0.774542619	0.851380792	0.986839759	0.963454515	0.984673817	0.745703038	0.912138034	0.997671603	0.999820968	0.321271591	0.991464815	0.994634814	0.990063003	0.992671325	-0.854657171	-0.892364416	0.945999483	0.995290557	0.72802004	0.942609302	0.999845324
c06g071720	-0.77851654	0.350873794	0.659497097	-0.496924194	-0.122996936	-0.640737825	-0.508881616	-0.572590059	-0.706341711	-0.401719939	0.915713045	-0.515597667	-0.649407355	0.70894134	0.966258324	-0.55941965	-0.631255373	-0.649435188	-0.272651209	0.446557312	0.824200252	-0.606126163	-0.630123839	0.660425114	-0.535142723	-0.598699086	1	0.198952777	-0.019463444	-0.202622701	-0.71930888	-0.682967666	-0.459502516	0.070854676	-0.333519286	-0.650624484	-0.608101025	0.554217349	-0.590286036	-0.646093389	-0.48017294	-0.684858812	0.241304715	0.817662427	-0.809253403	-0.518464304	-0.509291107	-0.517070872	-0.608921178
c05g053440	0.41063534	0.951348506	-0.45964261	0.747363021	-0.984862204	0.613071179	0.737776023	0.681871779	0.552379166	0.806029276	0.022458741	0.727283748	0.607171085	0.767080732	0.076633605	0.700371092	0.621999382	0.614008085	-0.786265781	-0.55300121	-0.192967701	0.555963009	0.634660425	0.860434096	0.721001749	0.660024908	0.198952777	1	0.958846477	0.888974191	0.529928362	0.565345924	0.777912702	0.990739012	0.836108761	0.610879854	0.652856603	0.923344263	0.672977756	0.59985954	0.758262326	0.5764266	-0.861481122	-0.293154492	0.413118208	0.727720643	0.493472429	0.626757464	0.648943621
c04g072660	0.536124527	0.828412213	-0.688610565	0.841869921	-0.989415908	0.729533846	0.867646709	0.78783169	0.701946333	0.868709957	-0.246247403	0.817561927	0.729023304	0.558144457	-0.092100698	0.818358315	0.735631626	0.747279327	-0.61567775	-0.765464437	-0.45449631	0.616502522	0.766909358	0.698934487	0.834958611	0.774542619	-0.019463444	0.958846477	1	0.980933382	0.669188566	0.743517211	0.872097144	0.985578894	0.948668066	0.740328073	0.772299321	0.816713638	0.809841379	0.710437296	0.846192997	0.719152198	-0.969141207	-0.409738963	0.599374299	0.822242486	0.719618806	0.662894561	0.763637966
c01g009100	0.644593025	0.718233815	-0.815100059	0.898378864	-0.942614281	0.813168085	0.936903026	0.85839755	0.805195911	0.902898876	-0.429895147	0.875460311	0.815493465	0.389018656	-0.2516608	0.890634642	0.817039831	0.837100745	-0.504783529	-0.860575374	-0.618397795	0.680862324	0.853600943	0.546618216	0.902626558	0.851380792	-0.202622701	0.888974191	0.980933382	1	0.771387449	0.852791853	0.923399524	0.941112677	0.990150642	0.829186074	0.851951064	0.690822572	0.892343481	0.793265646	0.898447114	0.817087774	-0.998277728	-0.523788718	0.730167214	0.88176786	0.827887252	0.707498222	0.842023526
c08g006900	0.982121947	0.392608234	-0.841461109	0.959489449	-0.568166567	0.99405465	0.94460578	0.981357437	0.997233335	0.925105881	-0.732181906	0.96610487	0.995392596	-0.039966425	-0.800009522	0.974649051	0.992605062	0.993796869	-0.38030893	-0.707217035	-0.797622282	0.951431901	0.989911332	0.046531118	0.967564877	0.986839759	-0.71930888	0.529928362	0.669188566	0.771387449	1	0.967297005	0.944377528	0.628953586	0.851203815	0.994918732	0.988267707	0.164118099	0.975103691	0.993347287	0.954393956	0.996872879	-0.781232233	-0.943080953	0.979861783	0.966839107	0.719319383	0.927425193	0.988996663
c06g062760	0.90835207	0.365768719	-0.947755204	0.944554357	-0.640195871	0.958348147	0.973335798	0.955495016	0.983287424	0.899750106	-0.795970652	0.938830638	0.963989341	-0.071001205	-0.710697774	0.969833178	0.956400276	0.978004005	-0.259184761	-0.863153928	-0.887208336	0.849914676	0.979580314	0.066238116	0.965763974	0.963454515	-0.682967666	0.565345924	0.743517211	0.852791853	0.967297005	1	0.942021925	0.670977115	0.916346985	0.973486348	0.968285309	0.224986269	0.9850199	0.947589622	0.936320121	0.981317563	-0.870520407	-0.841421805	0.978291276	0.94437869	0.87172247	0.823834928	0.962223506
c05g007560	0.880581522	0.648268863	-0.817915064	0.998143576	-0.805838015	0.970766623	0.989288641	0.988441061	0.953279342	0.993011631	-0.549035747	0.993886255	0.970133816	0.254176298	-0.558810076	0.993212468	0.97296857	0.973618824	-0.564245583	-0.759090465	-0.682554694	0.908449472	0.979207761	0.36096833	0.996064593	0.984673817	-0.459502516	0.777912702	0.872097144	0.923399524	0.944377528	0.942021925	1	0.849555318	0.961160087	0.972521202	0.98351	0.47832645	0.985249048	0.963910947	0.997996307	0.961830503	-0.921511339	-0.803384983	0.889585332	0.995251923	0.745308682	0.916783904	0.981667174
c04g010240	0.509331928	0.910133265	-0.57335633	0.821611734	-0.992043356	0.701835364	0.820989431	0.763819268	0.653097175	0.866188283	-0.11329058	0.801741904	0.697783568	0.674026097	-0.039276582	0.784326949	0.709488898	0.707367117	-0.73770282	-0.647188408	-0.32317047	0.628097956	0.726557127	0.783770676	0.80239925	0.745703038	0.070854676	0.990739012	0.985578894	0.941112677	0.628953586	0.670977115	0.849555318	1	0.902734542	0.703402725	0.74031453	0.868960777	0.76333782	0.687484887	0.829816275	0.674220285	-0.919923121	-0.391049046	0.528354265	0.803396468	0.594922546	0.687210428	0.735309332
c08g007140	0.741220535	0.658775999	-0.865793577	0.943468987	-0.89302147	0.882142561	0.976252524	0.915935359	0.8797608	0.936966753	-0.529647261	0.925345893	0.884916176	0.291471853	-0.384668724	0.942599385	0.884754235	0.903725165	-0.474489149	-0.875125822	-0.697836642	0.758137957	0.916505231	0.444162094	0.950689487	0.912138034	-0.333519286	0.836108761	0.948668066	0.990150642	0.851203815	0.916346985	0.961160087	0.902734542	1	0.896980664	0.913426216	0.592712061	0.946150486	0.864889854	0.941805748	0.888791629	-0.992372373	-0.632542372	0.81819957	0.931172356	0.851941834	0.772797884	0.904837543
c03g120780	0.961597783	0.471431493	-0.849696811	0.98231102	-0.648131514	0.998257011	0.970864175	0.994728421	0.996337756	0.955632254	-0.690407004	0.98529561	0.999216582	0.044506162	-0.735551544	0.99219791	0.997839236	0.999754845	-0.433926606	-0.737994483	-0.777743361	0.946520676	0.998832054	0.140206851	0.988067575	0.997671603	-0.650624484	0.610879854	0.740328073	0.829186074	0.994918732	0.973486348	0.972521202	0.703402725	0.896980664	1	0.998501845	0.260961124	0.990814781	0.995309669	0.978469492	0.998518854	-0.836048031	-0.909684148	0.965682661	0.986428987	0.742505484	0.931611043	0.998196839
c04g016390	0.949287034	0.518232483	-0.84034602	0.991082033	-0.686205825	0.997436828	0.978119315	0.998635944	0.990629625	0.970094666	-0.655465991	0.992892201	0.997801163	0.097782398	-0.699479674	0.996876733	0.997685922	0.99831416	-0.473668315	-0.738788928	-0.753291763	0.946051046	0.998726419	0.194170642	0.994301679	0.999820968	-0.608101025	0.652856603	0.772299321	0.851951064	0.988267707	0.968285309	0.98351	0.74031453	0.913426216	0.998501845	1	0.312615543	0.993158322	0.993999925	0.988284598	0.994464969	-0.856308876	-0.892277284	0.951118608	0.993855442	0.73898824	0.936897757	0.999642708
c07g005050	0.030750961	0.923313382	-0.164808348	0.435216353	-0.891722528	0.262727512	0.434300076	0.34879581	0.192846674	0.517599877	0.347654879	0.408032899	0.255651835	0.902862918	0.45299889	0.374897112	0.273664442	0.265537571	-0.730170884	-0.336766381	0.125524783	0.210353722	0.291609162	0.97636961	0.402173471	0.321271591	0.554217349	0.923344263	0.816713638	0.690822572	0.164118099	0.224986269	0.47832645	0.868960777	0.592712061	0.260961124	0.312615543	1	0.34419112	0.246943921	0.449847746	0.220700916	-0.655255622	0.090006735	0.040473348	0.408600078	0.262201853	0.302813209	0.30721337
c06g071530	0.916951872	0.509931328	-0.890142169	0.986962229	-0.722876981	0.983272672	0.993811258	0.989252232	0.986089334	0.961514677	-0.68391602	0.983073402	0.985566252	0.087035299	-0.65807399	0.997142447	0.983334982	0.993204351	-0.421807884	-0.811632922	-0.794362378	0.901755603	0.99619093	0.206837454	0.996031525	0.991464815	-0.590286036	0.672977756	0.809841379	0.892343481	0.975103691	0.9850199	0.985249048	0.76333782	0.946150486	0.990814781	0.993158322	0.34419112	1	0.975210854	0.982788771	0.989297962	-0.900158808	-0.846780444	0.951607932	0.986225825	0.809960258	0.8919823	0.989697403
c01g016470	0.97473902	0.487060193	-0.796282546	0.97784075	-0.621742196	0.999195498	0.94951949	0.993097141	0.987822855	0.95684215	-0.649022124	0.985210382	0.998358447	0.068634008	-0.751715243	0.982758067	0.999133802	0.992930777	-0.484277652	-0.669491999	-0.727958426	0.973287822	0.990258601	0.143953372	0.977904694	0.994634814	-0.646093389	0.59985954	0.710437296	0.793265646	0.993347287	0.947589622	0.963910947	0.687484887	0.864889854	0.995309669	0.993999925	0.246943921	0.975210854	1	0.975496037	0.990989405	-0.79643135	-0.932881092	0.950695749	0.984452781	0.674254359	0.960743455	0.996275816
c06g074430	0.901764267	0.641771157	-0.79608497	0.999705342	-0.778726204	0.97986525	0.981049456	0.993919173	0.958645371	0.995414359	-0.544188626	0.998663437	0.978391672	0.246638032	-0.590123466	0.993550193	0.98199803	0.978231459	-0.581753354	-0.722764539	-0.668798207	0.932822269	0.982170508	0.341415624	0.99526202	0.990063003	-0.48017294	0.758262326	0.846192997	0.898447114	0.954393956	0.936320121	0.997996307	0.829816275	0.941805748	0.978469492	0.988284598	0.449847746	0.982788771	0.975496037	1	0.967113976	-0.895414541	-0.832484322	0.894503859	0.998950688	0.711011551	0.940032488	0.988045067
c01g104370	0.964189041	0.425838537	-0.869428679	0.972244529	-0.621216602	0.994595112	0.966971052	0.987864135	0.99949595	0.939276365	-0.728742901	0.974937391	0.996566144	-0.007208641	-0.758081777	0.986946467	0.993518431	0.998840884	-0.384398563	-0.754035889	-0.809362178	0.935340947	0.997308193	0.093393248	0.981739548	0.992671325	-0.684858812	0.5764266	0.719152198	0.817087774	0.996872879	0.981317563	0.961830503	0.674220285	0.888791629	0.998518854	0.994464969	0.220700916	0.989297962	0.990989405	0.967113976	1	-0.827081526	-0.913857482	0.978240827	0.976752917	0.762064546	0.914993809	0.993461953
c01g057830	-0.653364441	-0.676275402	0.846051098	-0.896769632	0.924203469	-0.81735861	-0.942819069	-0.85970988	-0.816891753	-0.894440308	0.476438841	-0.873166196	-0.820845154	-0.336961287	0.277668536	-0.894246823	-0.820554637	-0.844717075	0.455349459	0.888543404	0.659939501	-0.674861052	-0.860789517	-0.502035241	-0.905234379	-0.854657171	0.241304715	-0.861481122	-0.969141207	-0.998277728	-0.781232233	-0.870520407	-0.921511339	-0.919923121	-0.992372373	-0.836048031	-0.856308876	-0.655255622	-0.900158808	-0.79643135	-0.895414541	-0.827081526	1	0.532708059	-0.751351004	-0.880326644	-0.85927154	-0.695886511	-0.845452576
c09g097910	-0.988697929	-0.219794932	0.667367424	-0.837235787	0.302142176	-0.921453125	-0.783824854	-0.884199774	-0.918031925	-0.798539683	0.69995129	-0.859817624	-0.920165757	0.181155596	0.922618826	-0.853853834	-0.918457402	-0.90265029	0.330207897	0.462955071	0.69622597	-0.950708566	-0.889083672	0.15933849	-0.83925166	-0.892364416	0.817662427	-0.293154492	-0.409738963	-0.523788718	-0.943080953	-0.841421805	-0.803384983	-0.391049046	-0.632542372	-0.909684148	-0.892277284	0.090006735	-0.846780444	-0.932881092	-0.832484322	-0.913857482	0.532708059	1	-0.919362221	-0.856046086	-0.491749428	-0.912344934	-0.90013891
c03g034190	0.957294068	0.231652653	-0.906516985	0.904226257	-0.481409702	0.955272785	0.917291479	0.934145144	0.984321772	0.848315107	-0.85257228	0.907613461	0.960616281	-0.212538641	-0.841051102	0.936471136	0.951626132	0.967406192	-0.190451512	-0.771697254	-0.899307976	0.877684016	0.962568507	-0.103105921	0.926560263	0.945999483	-0.809253403	0.413118208	0.599374299	0.730167214	0.979861783	0.978291276	0.889585332	0.528354265	0.81819957	0.965682661	0.951118608	0.040473348	0.951607932	0.950695749	0.894503859	0.978240827	-0.751351004	-0.919362221	1	0.911384585	0.794362496	0.836151119	0.948385392
c11g042610	0.920355485	0.609698053	-0.803090045	0.999332334	-0.749648197	0.987978262	0.979679665	0.997893226	0.969469831	0.991000045	-0.572048874	0.99980648	0.986762268	0.20730895	-0.62647765	0.995902975	0.989618403	0.985874068	-0.559440082	-0.718915337	-0.687834554	0.943530565	0.988515795	0.299669216	0.996246801	0.995290557	-0.518464304	0.727720643	0.822242486	0.88176786	0.966839107	0.94437869	0.995251923	0.803396468	0.931172356	0.986428987	0.993855442	0.408600078	0.986225825	0.984452781	0.998950688	0.976752917	-0.880326644	-0.856046086	0.911384585	1	0.710682803	0.946315986	0.993980977
c04g077130	0.596141107	0.208447464	-0.975724111	0.724486342	-0.627652513	0.702094775	0.83360454	0.715539377	0.767965611	0.664101486	-0.78938186	0.696740459	0.715424899	-0.155703613	-0.423998931	0.767430047	0.699080357	0.757060513	0.05549321	-0.996879752	-0.905387015	0.486692838	0.767986549	0.052833374	0.768900268	0.72802004	-0.509291107	0.493472429	0.719618806	0.827887252	0.719319383	0.87172247	0.745308682	0.594922546	0.851941834	0.742505484	0.73898824	0.262201853	0.809960258	0.674254359	0.711011551	0.762064546	-0.85927154	-0.491749428	0.794362496	0.710682803	1	0.457550002	0.720949544
c12g036450	0.936404043	0.598196607	-0.600278808	0.936280616	-0.599903264	0.95125063	0.862586871	0.948332973	0.906092634	0.942496111	-0.439722784	0.952276455	0.944601326	0.235243841	-0.684145955	0.919834221	0.953459321	0.923938899	-0.67121994	-0.461067314	-0.514219926	0.994195217	0.919560394	0.255501469	0.916482832	0.942609302	-0.517070872	0.626757464	0.662894561	0.707498222	0.927425193	0.823834928	0.916783904	0.687210428	0.772797884	0.931611043	0.936897757	0.302813209	0.8919823	0.960743455	0.940032488	0.914993809	-0.695886511	-0.912344934	0.836151119	0.946315986	0.457550002	1	0.945640278
c01g010540	0.954244075	0.521385605	-0.826707689	0.990468426	-0.678215612	0.998662076	0.972884813	0.998985463	0.98940912	0.970829845	-0.645880729	0.993533283	0.998551373	0.102660233	-0.705875721	0.995039957	0.998986248	0.997417421	-0.486622125	-0.720528424	-0.741107352	0.954351828	0.997299613	0.19348362	0.992207825	0.999845324	-0.608921178	0.648943621	0.763637966	0.842023526	0.988996663	0.962223506	0.981667174	0.735309332	0.904837543	0.998196839	0.999642708	0.30721337	0.989697403	0.996275816	0.988045067	0.993461953	-0.845452576	-0.90013891	0.948385392	0.993980977	0.720949544	0.945640278	1
c01g099670	0.979622562	0.472386667	-0.790266292	0.97267823	-0.603528526	0.998174318	0.942360346	0.990042832	0.987087032	0.950586653	-0.653986446	0.981114404	0.997273032	0.053599503	-0.765680335	0.978261486	0.997933994	0.990954462	-0.477355789	-0.657821421	-0.72786708	0.976111159	0.987553795	0.125468799	0.972762016	0.991978447	-0.659316547	0.582652898	0.693693551	0.778699444	0.993989041	0.944090799	0.957364319	0.671174799	0.853009203	0.993674578	0.991349008	0.226413937	0.970603023	0.999719391	0.970200008	0.989821197	-0.782172753	-0.941134874	0.952121947	0.980129643	0.664120863	0.961934564	0.994032489
c03g078290	0.943462375	0.542043838	-0.831043571	0.994275632	-0.702416387	0.99631093	0.979303598	0.999643043	0.986389102	0.976535889	-0.634617941	0.995836958	0.99624633	0.125757565	-0.682382043	0.997675826	0.996915049	0.996296331	-0.496659126	-0.733424107	-0.736896962	0.947087456	0.997233622	0.220869895	0.995814059	0.999855386	-0.586337884	0.672174812	0.785172199	0.859772656	0.984088702	0.963000718	0.987489245	0.756699787	0.918376307	0.996616566	0.999603082	0.336743217	0.992345416	0.992918796	0.992107454	0.991110277	-0.862615109	-0.884747431	0.942060643	0.996572981	0.731519219	0.940954241	0.999415066
c05g051000	0.940852631	0.518135074	-0.855460504	0.991526455	-0.69895635	0.994678	0.984186216	0.997412859	0.990460089	0.969423241	-0.663329694	0.991661916	0.9955768	0.096638558	-0.687296094	0.998449573	0.994896455	0.998136496	-0.460757449	-0.760733382	-0.765269124	0.934579216	0.999334263	0.199905749	0.996344582	0.998834856	-0.602352423	0.660940726	0.785207916	0.865472174	0.985585539	0.974214807	0.985702816	0.749177394	0.924611947	0.997582094	0.999427047	0.323863019	0.996535847	0.989891205	0.988365487	0.994176812	-0.870743906	-0.879812008	0.952039691	0.99324956	0.760248512	0.925431353	0.9981759
c09g083370	0.978150955	0.401714949	-0.848868518	0.963405373	-0.582220171	0.994833586	0.950887588	0.983671913	0.998383882	0.92942108	-0.731381666	0.969033642	0.996322882	-0.031183306	-0.789651659	0.978411113	0.993484063	0.995690027	-0.382061939	-0.719355928	-0.800774266	0.948043753	0.992404339	0.058893282	0.971808883	0.988968246	-0.710682226	0.542372096	0.682465455	0.783557422	0.999798171	0.971363216	0.949480869	0.641094023	0.861328354	0.996452218	0.990480309	0.178951205	0.979310173	0.993397747	0.958310503	0.998258699	-0.793415309	-0.936209458	0.979925579	0.970035667	0.730398889	0.925003018	0.99077763
c06g068710	0.988096707	0.452708439	-0.736072496	0.951522661	-0.547866041	0.987767091	0.906506523	0.974376355	0.970870159	0.931560721	-0.628609888	0.9647404	0.985541311	0.042929389	-0.794223952	0.954857282	0.987455225	0.973658761	-0.494887283	-0.584627903	-0.687177273	0.990227811	0.967815763	0.094207505	0.947777017	0.976042843	-0.673488656	0.539393286	0.637415622	0.721387502	0.984853654	0.911595286	0.931096383	0.62535488	0.802351072	0.978404486	0.97443444	0.178549439	0.942889565	0.993152116	0.949847534	0.973484295	-0.722863142	-0.962741975	0.935654076	0.962080158	0.593754019	0.974905405	0.979564564
c01g008090	0.944576227	0.516257085	-0.850657524	0.991191226	-0.692918367	0.995897035	0.98191367	0.997882012	0.99096741	0.969235312	-0.662171762	0.991973417	0.996631451	0.094768364	-0.693327112	0.997890543	0.996097689	0.998464283	-0.463732804	-0.753042837	-0.762215479	0.938872127	0.999325153	0.195578466	0.995550765	0.999295753	-0.606353991	0.656387676	0.779394289	0.859853729	0.987026833	0.972526171	0.984648492	0.744583433	0.920109168	0.998176374	0.999769087	0.31769845	0.995434778	0.991610837	0.988113992	0.994655788	-0.864909205	-0.885177623	0.952532849	0.993346478	0.752987277	0.929472301	0.998838086
c02g021400	0.972774977	0.516455982	-0.755083042	0.974750313	-0.620303612	0.994894513	0.935346346	0.989432861	0.975406149	0.960040275	-0.604018215	0.984267228	0.992664998	0.108229617	-0.741536972	0.97464086	0.995366241	0.983536951	-0.531998395	-0.624212687	-0.682271108	0.985342358	0.980411724	0.17084606	0.970085915	0.989267521	-0.620497243	0.609907834	0.703568795	0.777970508	0.984786623	0.924773122	0.959342715	0.691724176	0.848703288	0.987206254	0.98741942	0.261238101	0.962200355	0.997801731	0.973835496	0.979944543	-0.777651678	-0.934983348	0.930281221	0.982256669	0.627095795	0.977015701	0.991266908
c02g085560	0.987785393	0.18183202	-0.691043326	0.829606966	-0.285560309	0.917802601	0.783820454	0.878534014	0.921228277	0.785134849	-0.735952355	0.851214258	0.917597198	-0.224974135	-0.936638912	0.85076024	0.914240942	0.902432014	-0.28332339	-0.48645268	-0.728449299	0.936916552	0.888696898	-0.195982778	0.835458536	0.888366441	-0.844251813	0.26819147	0.39809422	0.520075921	0.944169121	0.851186144	0.795990929	0.370902145	0.631128048	0.90866631	0.889267897	-0.118673488	0.847604978	0.928086958	0.823613786	0.915597684	-0.532023981	-0.998619464	0.930894925	0.848288077	0.517899295	0.893988337	0.896153634
c06g005790	0.992168212	0.245257037	-0.677264372	0.852413645	-0.329410013	0.931825136	0.799759688	0.896978673	0.926994514	0.815545846	-0.695059536	0.874067932	0.930439826	-0.158112396	-0.912275317	0.86769947	0.929102173	0.913479795	-0.348705365	-0.477786816	-0.697961958	0.958251671	0.900689981	-0.133017609	0.853845328	0.90448812	-0.805336911	0.320390356	0.43549325	0.546784797	0.950935335	0.852008075	0.819879689	0.417390095	0.652969194	0.920288757	0.904244363	-0.061779115	0.860102678	0.942639894	0.847966225	0.923522018	-0.554959378	-0.999585117	0.924473412	0.870407342	0.504596996	0.92218636	0.911835458
c06g073870	0.929396024	0.522372014	-0.868843837	0.991488565	-0.71528586	0.990272864	0.989817851	0.99510939	0.988210795	0.968881826	-0.666696991	0.989761221	0.991659125	0.101114744	-0.669739743	0.999124663	0.990531896	0.996332324	-0.451037215	-0.782435175	-0.773890455	0.921275277	0.99848739	0.211430778	0.997679054	0.996583271	-0.590883379	0.672917462	0.800909993	0.880688325	0.980638064	0.978362051	0.987726035	0.761279756	0.936634081	0.995003809	0.997531625	0.340664615	0.998828718	0.984041524	0.988069396	0.991979375	-0.886626241	-0.863714579	0.950011846	0.991974776	0.780772713	0.912773406	0.995350746
c02g061790	0.536272685	0.323661464	-0.941658177	0.726585456	-0.723899808	0.675985746	0.835555755	0.703210623	0.730459475	0.681351109	-0.685369185	0.69452544	0.68804462	-0.014325404	-0.302861283	0.759054475	0.674751917	0.730936608	-0.033223549	-0.996998251	-0.830302602	0.456982909	0.745982092	0.198430187	0.765100822	0.71105806	-0.376904787	0.597980916	0.797533719	0.879504599	0.677671532	0.840066166	0.754723399	0.684285217	0.883558099	0.715737311	0.720528324	0.40252001	0.796520451	0.646014278	0.715763039	0.728876304	-0.904606955	-0.416709877	0.734458413	0.708393304	0.987989904	0.443636438	0.701772389
c03g097990	-0.024235736	0.899376582	-0.140198118	0.388171356	-0.873158727	0.211737488	0.393825966	0.299495798	0.144822425	0.470514864	0.371691942	0.359090425	0.20519871	0.898216127	0.500515573	0.328675562	0.222645834	0.217237081	-0.694575538	-0.324558528	0.149643589	0.152575016	0.244156761	0.974417537	0.356613486	0.272124459	0.590640717	0.901514568	0.794025389	0.664729161	0.113511193	0.184540402	0.43355988	0.843626327	0.561021231	0.211860542	0.263883805	0.998154255	0.300012974	0.1946712	0.402575697	0.172405464	-0.629864738	0.146659697	-0.004700243	0.360271575	0.249152802	0.245619317	0.257546407
c02g078580	0.904711643	0.627967119	-0.519642698	0.904360887	-0.58252661	0.916392603	0.816045913	0.914850799	0.860002577	0.920268741	-0.35634908	0.923036291	0.907800386	0.29164749	-0.645924311	0.880540384	0.919386203	0.882172209	-0.725953958	-0.379130149	-0.428328301	0.982742462	0.877333893	0.292197751	0.877846942	0.90660751	-0.460128075	0.626171804	0.635031362	0.664961698	0.886448252	0.764548995	0.883370825	0.675714484	0.726533722	0.891557526	0.899191498	0.318945633	0.845977394	0.928739044	0.910229596	0.870822249	-0.648267719	-0.887144791	0.779468366	0.915352323	0.372584102	0.995134127	0.910039636
c03g121020	0.925713121	0.645583193	-0.698984205	0.98190769	-0.709615985	0.976207703	0.933516192	0.983440915	0.940178974	0.985395586	-0.481632805	0.989321213	0.971757117	0.265260479	-0.631868831	0.968612112	0.978676925	0.960820424	-0.651829468	-0.594318134	-0.585684197	0.975991801	0.960982309	0.322323956	0.968318347	0.977843413	-0.487990407	0.71533779	0.773057295	0.818175709	0.948925831	0.88632694	0.97174083	0.779858527	0.871002532	0.964941071	0.973713999	0.399021764	0.947799732	0.978865284	0.984445495	0.949648354	-0.809584534	-0.877276444	0.868625988	0.986262478	0.584995845	0.984890505	0.978166206
c04g072880	-0.897234489	-0.669373751	0.762469838	-0.997042749	0.781633364	-0.975013586	-0.969834312	-0.990170275	-0.947028457	-0.998284375	0.504601232	-0.997465311	-0.972409064	-0.283429759	0.576628727	-0.986541864	-0.977636908	-0.969449434	0.622334515	0.687557792	0.629931546	-0.940449017	-0.973221718	-0.368557663	-0.988688129	-0.984793949	0.454317272	-0.770411531	-0.844064332	-0.888619199	-0.945569119	-0.916947424	-0.99452124	-0.836778172	-0.93037879	-0.970654399	-0.982012903	-0.466990626	-0.971781529	-0.972173369	-0.998559477	-0.95674582	0.882617534	0.830439518	-0.875736377	-0.996782176	-0.673816177	-0.951618331	-0.982954218
c08g065160	-0.873145984	0.185585009	0.730636022	-0.636361593	0.034576891	-0.762284247	-0.639446959	-0.703513073	-0.814555038	-0.551817221	0.91363665	-0.6538791	-0.769319981	0.579942694	0.981281397	-0.689830075	-0.754309432	-0.767904172	-0.119110598	0.522640092	0.854008048	-0.728361192	-0.751000207	0.5230725	-0.668301331	-0.725760709	0.985258974	0.033611242	-0.174080752	-0.346403942	-0.826957911	-0.785245043	-0.601619856	-0.093522334	-0.47264347	-0.769516934	-0.733470119	0.41139937	-0.713867279	-0.767109929	-0.621806609	-0.797233759	0.37950248	0.897088202	-0.892555168	-0.656048949	-0.576471854	-0.650752786	-0.734766327
c07g064620	0.969315507	0.450909322	-0.845240084	0.976875966	-0.624987639	0.998373108	0.963441399	0.992121943	0.997309937	0.948350333	-0.70046054	0.981142716	0.999331884	0.022385914	-0.755457151	0.987951445	0.997687632	0.998916089	-0.422490135	-0.726190437	-0.781277691	0.950671092	0.997058657	0.114408462	0.982946571	0.995694514	-0.670365288	0.588336126	0.71955623	0.811893198	0.997476294	0.971406055	0.965337304	0.682498014	0.883363349	0.999534743	0.996605027	0.233360583	0.986710704	0.996273641	0.972768818	0.998842108	-0.819376027	-0.921540841	0.969943377	0.982052418	0.732845038	0.933340909	0.996743644
c10g006470	0.56124714	0.518697971	-0.897225223	0.802194919	-0.85354498	0.727035393	0.887053787	0.766700898	0.755038282	0.780399265	-0.562112776	0.771275068	0.735224131	0.188681846	-0.241563809	0.816346977	0.728350623	0.7715027	-0.241382824	-0.963238834	-0.736705331	0.534844486	0.788939637	0.386328485	0.826463683	0.767411979	-0.267284395	0.755311921	0.908248797	0.958191103	0.706727627	0.845985559	0.832513042	0.824561485	0.949379271	0.758474445	0.773186788	0.569714591	0.839330087	0.699433202	0.79622794	0.760060517	-0.971407202	-0.433343185	0.721358179	0.782567644	0.940652473	0.542125707	0.75708143
c11g045120	0.999641098	0.296424573	-0.735915596	0.896008944	-0.409751894	0.96180929	0.85452235	0.933734236	0.959200829	0.859774114	-0.712877788	0.913139874	0.961233245	-0.120343355	-0.885686507	0.911233	0.959486306	0.94889443	-0.364438821	-0.555107157	-0.735907097	0.966916294	0.938813643	-0.075693481	0.899417623	0.940609633	-0.785453849	0.391661359	0.515156933	0.624418193	0.976732819	0.897506773	0.868671845	0.49015017	0.723239325	0.953995666	0.940855894	0.010761741	0.905961886	0.969112746	0.891357955	0.956742963	-0.633089169	-0.992342767	0.951576525	0.910806834	0.577406534	0.934495979	0.946380177
c05g050200	0.976444277	0.396012941	-0.855655057	0.962487598	-0.582395026	0.993870422	0.952265717	0.982714777	0.998984062	0.927397253	-0.738539157	0.967628426	0.995632407	-0.038049673	-0.789412342	0.978411371	0.992428845	0.995771583	-0.372399291	-0.72748604	-0.808208051	0.943765891	0.992619788	0.054525987	0.971797992	0.988312446	-0.713642183	0.540323239	0.683434545	0.785866423	0.999568228	0.974194286	0.948952365	0.639947194	0.863521504	0.996261891	0.990058384	0.176930892	0.980270618	0.991986609	0.957130119	0.998614432	-0.796370001	-0.9336052	0.982006063	0.968885577	0.738792648	0.920032246	0.990026186
c06g082580	0.995716175	0.288981741	-0.688755457	0.875364387	-0.373387405	0.946629147	0.823144366	0.915855422	0.938825636	0.842089793	-0.681928223	0.895629989	0.944971031	-0.116709411	-0.892632915	0.88801849	0.94440331	0.928651458	-0.382302888	-0.497440353	-0.695646756	0.969708344	0.917124871	-0.087332624	0.875444452	0.922134018	-0.781384054	0.365280552	0.476326312	0.582173104	0.961217588	0.865796691	0.844935065	0.460138432	0.683854468	0.935184072	0.921533631	-0.014146042	0.879174321	0.956589177	0.871542818	0.93662534	-0.588821588	-0.99707673	0.92932867	0.892055507	0.520785226	0.937835312	0.928795099
c05g054310	0.882951244	0.715142884	-0.690108954	0.983499089	-0.777683251	0.958259634	0.939384518	0.975015586	0.917352149	0.995279496	-0.424848323	0.987004204	0.953455595	0.349833515	-0.549163894	0.964747657	0.961781429	0.944867699	-0.695422465	-0.611413473	-0.549579079	0.949102227	0.948129766	0.414786673	0.967585249	0.966801276	-0.403484672	0.78477612	0.83016337	0.859858655	0.921644242	0.87177296	0.979112387	0.840743892	0.898779871	0.948022627	0.962087183	0.492571346	0.942275414	0.958580834	0.987358031	0.929339506	-0.848179624	-0.82221478	0.833107347	0.984385292	0.594228123	0.967554297	0.965411718
c12g099470	0.978526726	0.449194767	-0.819086791	0.972480099	-0.603100736	0.998801591	0.950548406	0.990221715	0.993820209	0.945740264	-0.685971398	0.979282337	0.998945734	0.023859779	-0.771260497	0.981811117	0.998163038	0.995418113	-0.440399102	-0.69006234	-0.760189739	0.964532971	0.992368211	0.105067984	0.976104776	0.993426296	-0.676723009	0.573672993	0.697092461	0.788180262	0.997811423	0.958734458	0.958317766	0.666311836	0.862954624	0.997163503	0.993707083	0.215193129	0.977837697	0.998765206	0.968937919	0.995521402	-0.794253088	-0.937081742	0.964928135	0.979239326	0.697747296	0.947240371	0.995205107
c01g066690	0.874533204	0.681913886	-0.784166394	0.997006691	-0.814349529	0.966103944	0.97965841	0.985539905	0.941356318	0.998057398	-0.505722644	0.993992773	0.964290279	0.297594864	-0.540563317	0.987273287	0.968878241	0.965065204	-0.609393449	-0.725279766	-0.641495399	0.915894681	0.970689293	0.395173137	0.99077374	0.980044633	-0.428343053	0.795928204	0.874855447	0.917372369	0.93501485	0.922671939	0.998402619	0.861824014	0.952666882	0.964893979	0.977815741	0.502542223	0.97509981	0.960653984	0.998194022	0.951358589	-0.912246117	-0.798981248	0.869441089	0.994395408	0.708941404	0.928901821	0.977106802
c11g072090	0.97681326	0.30918848	-0.874008225	0.934510378	-0.519909319	0.979210284	0.932190504	0.961392062	0.995109869	0.888991069	-0.796347584	0.940094399	0.982470072	-0.131154836	-0.830206382	0.958357218	0.976601585	0.984518032	-0.286477504	-0.736188645	-0.850589244	0.921233576	0.97980573	-0.034763658	0.949560165	0.970184707	-0.772551314	0.467374236	0.630319206	0.747909546	0.995032828	0.975340225	0.918900658	0.575149989	0.833356009	0.984424666	0.973415295	0.095011005	0.965895284	0.976971703	0.927080086	0.991762408	-0.763454905	-0.939738354	0.994747888	0.942199555	0.754209532	0.887825762	0.972659118
c08g081900	-0.575767653	-0.762009668	0.763478565	-0.861690884	0.968871311	-0.760840075	-0.900345101	-0.813547251	-0.746711019	-0.875424607	0.347113862	-0.836408016	-0.762423458	-0.463324556	0.158763476	-0.847891174	-0.765685977	-0.784601094	0.536290138	0.831340939	0.547631979	-0.62894791	-0.803318177	-0.619226102	-0.862481754	-0.803917786	0.106684312	-0.921295522	-0.993785201	-0.995276208	-0.710834752	-0.798079231	-0.890947566	-0.961703092	-0.9721663	-0.776361263	-0.803634207	-0.755721074	-0.846857779	-0.739961338	-0.863347169	-0.760844105	0.989876685	0.448974047	-0.660781253	-0.842606286	-0.791989882	-0.664645669	-0.7933697
c02g089070	0.95086048	0.567940376	-0.625639977	0.940483345	-0.585937647	0.960899521	0.871231293	0.955317505	0.920979199	0.941446036	-0.478238105	0.95637644	0.955034249	0.194892289	-0.711794003	0.927912567	0.962582729	0.935642528	-0.638079028	-0.481745297	-0.54827479	0.997721031	0.930726604	0.219846236	0.92363142	0.951094079	-0.552584883	0.606611872	0.654611771	0.707476698	0.941477281	0.841807031	0.920275259	0.672346977	0.776842515	0.942908861	0.946133501	0.273548784	0.902903541	0.96990778	0.943186195	0.928585431	-0.698381308	-0.927629526	0.858043811	0.95093639	0.481107875	0.99903292	0.954368014
c01g111720	0.780410133	0.133094671	-0.995815964	0.800134177	-0.514932595	0.824650477	0.877562117	0.815687406	0.887446318	0.728665956	-0.90575681	0.786118926	0.836383226	-0.286121167	-0.671243089	0.848080246	0.820002885	0.865566397	0.037178468	-0.936382513	-0.977565105	0.656489524	0.868010618	-0.111769547	0.842087332	0.831704913	-0.725400991	0.395159672	0.631752333	0.770010507	0.856605649	0.95000926	0.803286083	0.514915387	0.832288038	0.855749622	0.841956934	0.082396824	0.885605427	0.806104259	0.785711089	0.878089153	-0.803167343	-0.708995627	0.927579821	0.796795802	0.955670672	0.610419948	0.829518191
c07g005830	0.410753827	0.691193958	-0.74090551	0.737881304	-0.948051571	0.619654926	0.809118844	0.680142406	0.62106106	0.747583174	-0.310806251	0.703317073	0.624179331	0.439303541	-0.007218197	0.729942159	0.624234079	0.65750298	-0.401654773	-0.857990014	-0.520417558	0.44651174	0.680334563	0.620615172	0.747275329	0.671838634	-0.00258948	0.878744552	0.96355899	0.959260873	0.571818976	0.70860435	0.77744613	0.91286704	0.916225322	0.645181334	0.67386087	0.77254975	0.739498309	0.59186801	0.737794993	0.633892101	-0.958568364	-0.26961225	0.546997178	0.712830142	0.815303098	0.482814686	0.658751819
c05g052690	0.38147539	0.996219309	-0.276162053	0.688723806	-0.911387477	0.560096229	0.637507429	0.626102658	0.47302829	0.766678405	0.185631866	0.678371478	0.549342848	0.860598231	0.102549045	0.626210582	0.570380437	0.541565651	-0.913065506	-0.345853728	-0.011791909	0.569132867	0.558925294	0.899420559	0.646383466	0.59944023	0.275231554	0.968806497	0.867527139	0.7716624	0.466953624	0.445158144	0.711243218	0.938996017	0.720039376	0.543594015	0.588196213	0.910734663	0.582218353	0.555866645	0.704214352	0.500512603	-0.733027025	-0.287848905	0.313486673	0.67401074	0.283693642	0.650521916	0.590565416
c10g079880	0.832541051	0.779221734	-0.655868835	0.970437381	-0.826767264	0.927778316	0.926075988	0.952983627	0.879731752	0.992000835	-0.350273995	0.971338397	0.922146754	0.436312129	-0.464535981	0.945026541	0.932404469	0.914207219	-0.744466582	-0.599461846	-0.491308995	0.917658215	0.919974458	0.502072337	0.950715428	0.941859596	-0.312799178	0.839758686	0.866604178	0.878773831	0.881638252	0.837738209	0.970598152	0.885005191	0.904523308	0.917004417	0.936187232	0.574528533	0.91935228	0.926907665	0.976006585	0.894353105	-0.863073771	-0.76345067	0.782078624	0.968621247	0.574781051	0.946055025	0.939125839
c02g078120	0.971678633	0.47275264	-0.822708991	0.979302345	-0.628007562	0.999798911	0.9588436	0.994083922	0.993496722	0.954780933	-0.674063447	0.984885761	0.999872011	0.049043439	-0.750979951	0.987144374	0.999466695	0.99714456	-0.455404461	-0.700973675	-0.755154733	0.962117305	0.995043255	0.133544704	0.982359184	0.996547335	-0.655689699	0.598508008	0.719367126	0.806507692	0.996037091	0.961013627	0.966871005	0.689258814	0.87749757	0.998568997	0.996681874	0.245047862	0.982763661	0.998985782	0.976106825	0.995948937	-0.811759893	-0.926065709	0.960717386	0.985011453	0.706332917	0.947547791	0.997799927
c07g042570	0.89126841	0.69557675	-0.580982403	0.944125647	-0.685731662	0.935324782	0.871519896	0.944039201	0.881394993	0.962351914	-0.360421181	0.956219709	0.927760157	0.351231633	-0.586511061	0.919404068	0.93898459	0.908597418	-0.743718049	-0.470682552	-0.460120269	0.973015525	0.907771275	0.377101967	0.919888212	0.934586776	-0.41115223	0.718072391	0.734285728	0.758001115	0.898749532	0.805183868	0.930967925	0.766845369	0.806777659	0.915573685	0.927745556	0.422078228	0.887800065	0.942744205	0.949947035	0.893824596	-0.74148626	-0.853528588	0.793140274	0.950347184	0.457087878	0.991688203	0.935694431
c12g009960	0.094781151	-0.470643236	0.464921004	-0.28871637	0.743984679	-0.139500414	-0.407872104	-0.21294323	-0.161690851	-0.301895631	0.054816159	-0.240175409	-0.147665579	-0.406870682	-0.421215047	-0.285022402	-0.143998625	-0.196234898	0.101810771	0.684471918	0.254729661	0.075809321	-0.225354114	-0.596173289	-0.307717788	-0.205187701	-0.337660136	-0.656255912	-0.718644231	-0.678666167	-0.094141537	-0.305881808	-0.345882374	-0.6540141	-0.587150796	-0.178187043	-0.209995483	-0.734412639	-0.309019401	-0.102882405	-0.287581404	-0.172518096	0.681888849	-0.242230926	-0.110535188	-0.253903717	-0.634797487	0.032961187	-0.188264279
c02g091220	0.994014549	0.407625874	-0.762844349	0.945769343	-0.524951303	0.988240719	0.907962164	0.97174723	0.978804086	0.918988506	-0.672817346	0.958442283	0.987150221	-0.010669541	-0.819183846	0.954316792	0.987238851	0.9773843	-0.443586467	-0.608092399	-0.725458633	0.981328129	0.971024646	0.047194235	0.946172523	0.975396973	-0.71117225	0.507771323	0.620910482	0.714808187	0.991147688	0.925201476	0.924917231	0.59975344	0.799787403	0.981429392	0.974854838	0.139743978	0.946491902	0.992722525	0.942683682	0.979671067	-0.719703917	-0.969439648	0.953359429	0.956590377	0.620783165	0.960297245	0.979122838
c03g115650	-0.872073759	-0.095384491	0.961067913	-0.822869561	0.428988008	-0.87543497	-0.873283823	-0.853019774	-0.930848188	-0.749369468	0.93204766	-0.818801316	-0.885205074	0.341526678	0.801710285	-0.870295829	-0.870141214	-0.904103384	-0.003221876	0.851178256	0.973864754	-0.748993766	-0.900975088	0.199277236	-0.85994828	-0.87001841	0.827926698	-0.326838329	-0.555516067	-0.704724824	-0.913754146	-0.961197402	-0.814228251	-0.451956946	-0.788678052	-0.898110014	-0.878981585	0.025880751	-0.901411156	-0.864175426	-0.808913516	-0.920218995	0.736464772	0.825150468	-0.974808818	-0.82656675	-0.879164007	-0.695577479	-0.871106656
c04g005510	-0.305897798	0.778929608	0.103281135	0.109189293	-0.702043717	-0.075560944	0.118873706	0.015044385	-0.142911104	0.200749897	0.579163533	0.078514236	-0.082447315	0.90209548	0.725671296	0.045804621	-0.064327874	-0.070125073	-0.579856603	-0.117838294	0.377950862	-0.121667245	-0.042345833	0.952555057	0.075523535	-0.013677472	0.792070889	0.741308661	0.594554372	0.43697486	-0.174662193	-0.095145327	0.158471637	0.655435428	0.311300355	-0.075752016	-0.022272819	0.942112506	0.017191706	-0.092231197	0.12494782	-0.115455043	-0.399546476	0.415921348	-0.286208966	0.079452377	0.039621323	-0.022517723	-0.02873421
c07g053470	0.976171183	0.110027331	-0.791942185	0.828449818	-0.294712546	0.916382386	0.813333366	0.877074162	0.940824834	0.768748466	-0.84042469	0.84357723	0.919853387	-0.31740451	-0.942496895	0.862091897	0.911570687	0.915043726	-0.15811531	-0.603906201	-0.837452194	0.890462847	0.903070246	-0.25382502	0.846566991	0.891009465	-0.892127909	0.247041158	0.419056051	0.560176078	0.952637673	0.900415951	0.79990184	0.362992586	0.670561435	0.917637273	0.895066506	-0.143627668	0.871831271	0.920636132	0.818874617	0.931914605	-0.580900672	-0.974462641	0.970131767	0.844086854	0.639011639	0.837977676	0.89753249
c11g069700	0.939701376	0.60712957	-0.63774931	0.953970298	-0.631328711	0.964106115	0.888649208	0.963579408	0.922770971	0.958144671	-0.462821386	0.96742992	0.958278037	0.235405152	-0.677324543	0.939331213	0.966275163	0.940755354	-0.659756199	-0.507292492	-0.545333411	0.992843064	0.937591528	0.267839868	0.936661752	0.958230739	-0.518500393	0.650490465	0.696008925	0.742872619	0.940215029	0.849463308	0.937028505	0.713609835	0.805624163	0.947295201	0.953151424	0.325602447	0.914166075	0.971472827	0.95712277	0.931563706	-0.732722528	-0.908476914	0.853781973	0.962440411	0.502712756	0.998524997	0.96052016
c06g009970	0.776146555	0.833867355	-0.496899596	0.909174062	-0.78701131	0.86261258	0.834834634	0.889620766	0.792384729	0.949370235	-0.190081479	0.91588761	0.853098925	0.541749327	-0.398236266	0.869465825	0.868715048	0.83490248	-0.85198779	-0.434866739	-0.324241031	0.900455683	0.839425512	0.567263773	0.876152303	0.873686087	-0.208613178	0.833624777	0.807103419	0.791518252	0.805055283	0.722847581	0.905704201	0.858029176	0.811378263	0.84125544	0.864635763	0.598517383	0.830410805	0.867726911	0.918868891	0.810630869	-0.765896614	-0.721225477	0.674532748	0.909651632	0.40488303	0.941130349	0.87193663
c11g072190	-0.111354592	0.896621833	0.234332993	0.216473328	-0.651371649	0.062710208	0.146746563	0.139068889	-0.046967113	0.328678652	0.665716851	0.207041158	0.047827922	0.999675263	0.53815073	0.132883572	0.075285646	0.032490882	-0.856711062	0.102237719	0.495925711	0.129646022	0.051496713	0.96790505	0.158087227	0.104884185	0.709653781	0.755609329	0.54229516	0.372123916	-0.046257609	-0.083279147	0.244338765	0.661300247	0.275769104	0.036840624	0.08983863	0.891914123	0.076324695	0.063280288	0.238274735	-0.015275563	-0.319393362	0.17959978	-0.221042601	0.199403774	-0.177017579	0.235576189	0.095357552
c06g011280	0.607063673	0.942509091	-0.453344245	0.847028775	-0.90768862	0.75315199	0.793917223	0.802880056	0.678625068	0.903451459	-0.045168983	0.842120635	0.743981136	0.707367026	-0.155763779	0.797989998	0.761346827	0.734795914	-0.88374425	-0.465710006	-0.223890103	0.758109057	0.747299879	0.756822045	0.812274534	0.781952655	0.018256429	0.949789898	0.899724577	0.848239935	0.677106755	0.640166738	0.859579671	0.952289364	0.830500562	0.737621162	0.772531546	0.793699059	0.759461377	0.750906005	0.858891096	0.701566762	-0.81783005	-0.522309323	0.539466826	0.838008747	0.418084484	0.819120169	0.775695635
c09g073000	0.922485613	0.248712833	-0.947249278	0.905785898	-0.534664355	0.94282493	0.935932148	0.928451221	0.978027961	0.848772863	-0.860698315	0.903426884	0.949601935	-0.194660464	-0.785605957	0.939879293	0.939354177	0.962807142	-0.164536949	-0.838382254	-0.924308041	0.838195166	0.960981325	-0.063677014	0.932090145	0.940325956	-0.771691533	0.453431319	0.650329457	0.779001996	0.965299548	0.991435581	0.897569611	0.568737253	0.856901015	0.958729004	0.946475371	0.095858375	0.959740407	0.933820205	0.895358934	0.972238399	-0.802015721	-0.870006317	0.993642624	0.909085899	0.857133249	0.79906728	0.940914941
c06g008940	0.916127517	-0.096677005	-0.714342036	0.689067174	-0.085782151	0.8095271	0.675356551	0.753737105	0.84802115	0.614604057	-0.871122486	0.709171089	0.814385881	-0.496627183	-0.989192284	0.734083424	0.802595472	0.8078286	0.010082581	-0.499557045	-0.82029945	0.795792649	0.790888272	-0.451990536	0.713499877	0.772919842	-0.963999187	0.033489507	0.219723006	0.380627827	0.865267598	0.803231357	0.652810522	0.155050529	0.506215269	0.811225565	0.778668187	-0.352506676	0.750097435	0.816889106	0.676803252	0.833528264	-0.408028369	-0.940487651	0.908948653	0.709573088	0.548929259	0.726042504	0.782113507
c06g071790	-0.474369073	-0.879252821	0.605992346	-0.801499142	0.998823169	-0.676903714	-0.817810977	-0.741064209	-0.637906685	-0.84064677	0.140290376	-0.777369369	-0.674641303	-0.644543607	0.008942669	-0.769209062	-0.684158795	-0.690055399	0.674364573	0.696381372	0.355345394	-0.579094214	-0.710860597	-0.771872743	-0.787949266	-0.72441101	-0.078297641	-0.983019314	-0.994110576	-0.954230855	-0.607083659	-0.673311054	-0.833533223	-0.995297952	-0.911034924	-0.684001105	-0.720495472	-0.871749162	-0.754498324	-0.658994877	-0.808237061	-0.657863733	0.936719651	0.347950916	-0.521035592	-0.780863329	-0.64414781	-0.63573359	-0.712975365
c01g098000	0.998355094	0.280431356	-0.782473772	0.904418112	-0.427332954	0.967896124	0.875543003	0.940923614	0.973039388	0.862892494	-0.753666865	0.918526821	0.968747859	-0.146497636	-0.884530299	0.924037267	0.96519941	0.960815324	-0.323743368	-0.610396654	-0.781765469	0.953558661	0.95180114	-0.08629563	0.912474627	0.9491407	-0.800039104	0.397028663	0.536925536	0.652720617	0.985595923	0.923926115	0.879707627	0.500567711	0.750196936	0.964354365	0.950578577	0.014435822	0.923681292	0.972493375	0.898468225	0.969600541	-0.664569577	-0.984125766	0.971422492	0.917623175	0.633241719	0.918359371	0.954206475
c04g009810	0.922122067	0.653461069	-0.687636538	0.979336139	-0.710047662	0.972747552	0.928557125	0.980416273	0.93471992	0.984561761	-0.468300977	0.987119261	0.967965861	0.276749852	-0.625650756	0.964708606	0.975370958	0.956250877	-0.663203516	-0.58302548	-0.572640333	0.97611049	0.956402954	0.33095378	0.964584214	0.974345482	-0.478354915	0.718512047	0.771741022	0.814299476	0.94421985	0.878777591	0.969021776	0.78126897	0.866377226	0.960637735	0.969919377	0.404565091	0.942729525	0.975822774	0.982247972	0.944573876	-0.8048056	-0.874351787	0.861018824	0.983784583	0.573030655	0.986287455	0.974698417
[truncated: 48 more columns]
