# Supplementary material for: Engineered Ripening-Specific Accumulation of Polyamines Spermidine and Spermine in Tomato Fruit Upregulates Clustered C/D Box snoRNA Gene Transcripts in Concert with Ribosomal RNA Biogenesis in the Red Ripe Fruit
Source: Plants (Basel). 2020 Dec 4;9(12):1710. doi: 10.3390/plants9121710 (PMC7762058; doi:10.3390/plants9121710)
Supplement: Supplementary file 1 [file plants-09-01710-s001.zip › TableS6.csv]

Table S6. Pearson correlation coefficients among the translation genes.
Gene ID	c07g064620	c10g006470	c11g045120	c05g050200	c06g082580	c05g054310	c12g099470	c01g066690	c11g072090	c08g081900	c02g089070	c01g111720	c07g005830	c05g052690	c10g079880	c02g078120	c07g042570	c12g009960	c02g091220	c03g115650	c04g005510	c07g053470	c11g069700	c06g009970	c11g072190	c06g011280	c09g073000	c06g008940	c06g071790	c01g098000	c04g009810
c07g064620	1	0.741399268	0.9624414	0.998162524	0.944905644	0.942452173	0.998674431	0.957477532	0.98816197	-0.756813144	0.945294935	0.854069035	0.62226483	0.523570204	0.908842839	0.999121325	0.913631669	-0.15038578	0.986038881	-0.901559988	-0.10449492	0.928740393	0.947937786	0.833760996	0.01523394	0.722407789	0.96025806	0.827681952	-0.661836831	0.971975992	0.958145969
c10g006470	0.741399268	1	0.539009705	0.726578825	0.48425606	0.716079309	0.707304112	0.811429443	0.709826037	-0.947579628	0.551683646	0.853800921	0.960774008	0.579821034	0.726088179	0.724378034	0.581090695	-0.766334141	0.619516816	-0.760027738	0.346200586	0.531955937	0.586851847	0.593848427	0.167485885	0.662175958	0.789208169	0.38075098	-0.862746738	0.585197187	0.670391825
c11g045120	0.9624414	0.539009705	1	0.970338369	0.997696876	0.874394053	0.97285976	0.86304062	0.971524844	-0.554539206	0.94902382	0.767857947	0.38643366	0.367165986	0.822560106	0.965288634	0.887033944	0.121415215	0.991438193	-0.864136261	-0.324575741	0.976973821	0.93646025	0.768995842	-0.121542312	0.594448844	0.914025301	0.921179228	-0.453510645	0.997341409	0.915865814
c05g050200	0.998162524	0.726578825	0.970338369	1	0.952900263	0.921142169	0.996991266	0.938638407	0.995581757	-0.726197915	0.934362785	0.868957024	0.592318457	0.470984049	0.88217888	0.995825975	0.893080138	-0.121470159	0.986975762	-0.920640258	-0.160902111	0.948184806	0.934365491	0.801453527	-0.045063163	0.679259964	0.970722082	0.858338061	-0.620652001	0.981131155	0.941569393
c06g082580	0.944905644	0.48425606	0.997696876	0.952900263	1	0.86315213	0.958720254	0.841913841	0.953216676	-0.511826987	0.951214155	0.724092578	0.334235479	0.356814428	0.810250353	0.949990773	0.887804794	0.18148662	0.98469942	-0.831343271	-0.346134833	0.969251561	0.936119372	0.768020828	-0.116182922	0.583800652	0.884764384	0.919138442	-0.417842043	0.990360017	0.908560732
c05g054310	0.942452173	0.716079309	0.874394053	0.921142169	0.86315213	1	0.944811074	0.988166987	0.880547643	-0.831186519	0.964743342	0.679039651	0.686595254	0.768391523	0.995157634	0.952354128	0.98414422	-0.219827179	0.928405676	-0.716352524	0.173986417	0.773240387	0.978090699	0.968493205	0.344519254	0.907462197	0.823220875	0.624069765	-0.806268759	0.870634095	0.994806608
c12g099470	0.998674431	0.707304112	0.97285976	0.996991266	0.958720254	0.944811074	1	0.952339556	0.986336501	-0.731920969	0.958507556	0.830810702	0.588273037	0.520544388	0.909798333	0.999499893	0.925072557	-0.104360212	0.993082451	-0.887613909	-0.124250983	0.934804687	0.959126011	0.842514198	0.017975514	0.721888725	0.94957832	0.83724803	-0.640993984	0.978878926	0.963917722
c01g066690	0.957477532	0.811429443	0.86304062	0.938638407	0.841913841	0.988166987	0.952339556	1	0.904254189	-0.887716409	0.930111561	0.76848102	0.768049329	0.741691557	0.982644475	0.961315903	0.946504718	-0.330628279	0.921468515	-0.783039608	0.184243269	0.783174411	0.947188545	0.928153667	0.288664753	0.883639052	0.874399729	0.63163774	-0.841533408	0.870489248	0.977167458
c11g072090	0.98816197	0.709826037	0.971524844	0.995581757	0.953216676	0.880547643	0.986336501	0.904254189	1	-0.682044511	0.905932996	0.893100862	0.553306348	0.387583138	0.834129113	0.983023638	0.850781542	-0.091726656	0.978482902	-0.947670635	-0.239666732	0.968768761	0.902565027	0.742697743	-0.138332401	0.607924052	0.983016533	0.895652704	-0.559683323	0.985363005	0.906935498
c08g081900	-0.756813144	-0.947579628	-0.554539206	-0.726197915	-0.511826987	-0.831186519	-0.731920969	-0.887716409	-0.682044511	1	-0.661210549	-0.711079218	-0.974578825	-0.808841648	-0.859360378	-0.752634205	-0.726405929	0.724837503	-0.653688255	0.634028674	-0.52205213	-0.479434442	-0.700592422	-0.780446908	-0.446161944	-0.86099822	-0.714460555	-0.290203279	0.976160451	-0.582110611	-0.777384215
c02g089070	0.945294935	0.551683646	0.94902382	0.934362785	0.951214155	0.964743342	0.958507556	0.930111561	0.905932996	-0.661210549	1	0.638026381	0.480755317	0.623114158	0.939661118	0.958024049	0.986366723	0.036863548	0.971479715	-0.723866874	-0.055625505	0.861025891	0.998359282	0.927749165	0.194855881	0.799804528	0.821423142	0.754236975	-0.622871653	0.934870658	0.985831906
c01g111720	0.854069035	0.853800921	0.767857947	0.868957024	0.724092578	0.679039651	0.830810702	0.76848102	0.893100862	-0.711079218	0.638026381	1	0.678264503	0.217461651	0.636621006	0.831560958	0.579801457	-0.385274732	0.783390481	-0.980373017	-0.191478091	0.832612921	0.644968667	0.478091036	-0.302479973	0.41082081	0.960474396	0.770599552	-0.544114159	0.812399813	0.685860639
c07g005830	0.62226483	0.960774008	0.38643366	0.592318457	0.334235479	0.686595254	0.588273037	0.768049329	0.553306348	-0.974578825	0.480755317	0.678264503	1	0.73315846	0.7229737	0.611835078	0.554070324	-0.858312776	0.492365874	-0.562966825	0.591344902	0.334322864	0.526202812	0.625583942	0.418710827	0.751370922	0.621525252	0.149714948	-0.946923208	0.425373101	0.619845347
c05g052690	0.523570204	0.579821034	0.367165986	0.470984049	0.356814428	0.768391523	0.520544388	0.741691557	0.387583138	-0.808841648	0.623114158	0.217461651	0.73315846	1	0.827033095	0.543500275	0.742712372	-0.484736111	0.477000555	-0.181470717	0.742405445	0.188391311	0.661693329	0.868423061	0.854998198	0.96608521	0.331560739	-0.019767082	-0.909857823	0.354485008	0.709408145
c10g079880	0.908842839	0.726088179	0.822560106	0.88217888	0.810250353	0.995157634	0.909798333	0.982644475	0.834129113	-0.859360378	0.939661118	0.636621006	0.7229737	0.827033095	1	0.920110576	0.975055443	-0.277688984	0.887396853	-0.661765853	0.269112781	0.70785446	0.957692135	0.980711372	0.430473109	0.9438651	0.777500046	0.544468242	-0.85146006	0.818244439	0.980913464
c02g078120	0.999121325	0.724378034	0.965288634	0.995825975	0.949990773	0.952354128	0.999499893	0.961315903	0.983023638	-0.752634205	0.958024049	0.831560958	0.611835078	0.543500275	0.920110576	1	0.92929259	-0.131855427	0.989575107	-0.88344559	-0.093615058	0.923800044	0.960436618	0.852688294	0.042683892	0.739843753	0.947940111	0.820390013	-0.664926263	0.971935648	0.968300425
c07g042570	0.913631669	0.581090695	0.887033944	0.893080138	0.887804794	0.98414422	0.925072557	0.946504718	0.850781542	-0.726405929	0.986366723	0.579801457	0.554070324	0.742712372	0.975055443	0.92929259	1	-0.057734404	0.928608761	-0.647939462	0.106254315	0.77243577	0.992610813	0.976515185	0.350421237	0.886001699	0.764087144	0.638227236	-0.717057998	0.87111768	0.990452655
c12g009960	-0.15038578	-0.766334141	0.121415215	-0.121470159	0.18148662	-0.219827179	-0.104360212	-0.330628279	-0.091726656	0.724837503	0.036863548	-0.385274732	-0.858312776	-0.484736111	-0.277688984	-0.131855427	-0.057734404	1	0.012275083	0.203679015	-0.722248423	0.133755129	-0.016381345	-0.177434337	-0.383653681	-0.398225962	-0.216447572	0.284137516	0.720588886	0.069879403	-0.130373508
c02g091220	0.986038881	0.619516816	0.991438193	0.986975762	0.98469942	0.928405676	0.993082451	0.921468515	0.978482902	-0.653688255	0.971479715	0.783390481	0.492365874	0.477000555	0.887396853	0.989575107	0.928608761	0.012275083	1	-0.862087425	-0.200111884	0.951617465	0.96615459	0.833770823	-0.013722851	0.68777125	0.92511474	0.869298578	-0.56560637	0.990714214	0.957532333
c03g115650	-0.901559988	-0.760027738	-0.864136261	-0.920640258	-0.831343271	-0.716352524	-0.887613909	-0.783039608	-0.947670635	0.634028674	-0.723866874	-0.980373017	-0.562966825	-0.181470717	-0.661765853	-0.88344559	-0.647939462	0.203679015	-0.862087425	1	0.32349903	-0.9237168	-0.721209504	-0.520553891	0.353718351	-0.40392959	-0.985834429	-0.879888906	0.465230379	-0.89824428	-0.740733508
c04g005510	-0.10449492	0.346200586	-0.324575741	-0.160902111	-0.346134833	0.173986417	-0.124250983	0.184243269	-0.239666732	-0.52205213	-0.055625505	-0.191478091	0.591344902	0.742405445	0.269112781	-0.093615058	0.106254315	-0.722248423	-0.200111884	0.32349903	1	-0.465741132	-0.002580139	0.313369311	0.892588878	0.554794019	-0.223018056	-0.644489908	-0.668594834	-0.321624657	0.077438405
c07g053470	0.928740393	0.531955937	0.976973821	0.948184806	0.969251561	0.773240387	0.934804687	0.783174411	0.968768761	-0.479434442	0.861025891	0.832612921	0.334322864	0.188391311	0.70785446	0.923800044	0.77243577	0.133755129	0.951617465	-0.9237168	-0.465741132	1	0.843654965	0.624098442	-0.320280932	0.435280651	0.938195928	0.97673382	-0.339942365	0.984541026	0.82311233
c11g069700	0.947937786	0.586851847	0.93646025	0.934365491	0.936119372	0.978090699	0.959126011	0.947188545	0.902565027	-0.700592422	0.998359282	0.644968667	0.526202812	0.661693329	0.957692135	0.960436618	0.992610813	-0.016381345	0.96615459	-0.721209504	-0.002580139	0.843654965	1	0.943989957	0.234353488	0.830161985	0.822354263	0.726578803	-0.66655466	0.92398855	0.993461362
c06g009970	0.833760996	0.593848427	0.768995842	0.801453527	0.768020828	0.968493205	0.842514198	0.928153667	0.742697743	-0.780446908	0.927749165	0.478091036	0.625583942	0.868423061	0.980711372	0.852688294	0.976515185	-0.177434337	0.833770823	-0.520553891	0.313369311	0.624098442	0.943989957	1	0.540012862	0.961990105	0.656378253	0.459681766	-0.809712755	0.751278004	0.955291621
c11g072190	0.01523394	0.167485885	-0.121542312	-0.045063163	-0.116182922	0.344519254	0.017975514	0.288664753	-0.138332401	-0.446161944	0.194855881	-0.302479973	0.418710827	0.854998198	0.430473109	0.042683892	0.350421237	-0.383653681	-0.013722851	0.353718351	0.892588878	-0.320280932	0.234353488	0.540012862	1	0.701800703	-0.20581016	-0.497024024	-0.629764195	-0.149406857	0.273020371
c06g011280	0.722407789	0.662175958	0.594448844	0.679259964	0.583800652	0.907462197	0.721888725	0.883639052	0.607924052	-0.86099822	0.799804528	0.41082081	0.751370922	0.96608521	0.9438651	0.739843753	0.886001699	-0.398225962	0.68777125	-0.40392959	0.554794019	0.435280651	0.830161985	0.961990105	0.701800703	1	0.546279162	0.239074363	-0.918348989	0.583888883	0.8672112
c09g073000	0.96025806	0.789208169	0.914025301	0.970722082	0.884764384	0.823220875	0.94957832	0.874399729	0.983016533	-0.714460555	0.821423142	0.960474396	0.621525252	0.331560739	0.777500046	0.947940111	0.764087144	-0.216447572	0.92511474	-0.985834429	-0.223018056	0.938195928	0.822354263	0.656378253	-0.20581016	0.546279162	1	0.866956548	-0.571093405	0.940764608	0.842013273
c06g008940	0.827681952	0.38075098	0.921179228	0.858338061	0.919138442	0.624069765	0.83724803	0.63163774	0.895652704	-0.290203279	0.754236975	0.770599552	0.149714948	-0.019767082	0.544468242	0.820390013	0.638227236	0.284137516	0.869298578	-0.879888906	-0.644489908	0.97673382	0.726578803	0.459681766	-0.497024024	0.239074363	0.866956548	1	-0.132855804	0.927697011	0.69022277
c06g071790	-0.661836831	-0.862746738	-0.453510645	-0.620652001	-0.417842043	-0.806268759	-0.640993984	-0.841533408	-0.559683323	0.976160451	-0.622871653	-0.544114159	-0.946923208	-0.909857823	-0.85146006	-0.664926263	-0.717057998	0.720588886	-0.56560637	0.465230379	-0.668594834	-0.339942365	-0.66655466	-0.809712755	-0.629764195	-0.918348989	-0.571093405	-0.132855804	1	-0.470567623	-0.74238888
c01g098000	0.971975992	0.585197187	0.997341409	0.981131155	0.990360017	0.870634095	0.978878926	0.870489248	0.985363005	-0.582110611	0.934870658	0.812399813	0.425373101	0.354485008	0.818244439	0.971935648	0.87111768	0.069879403	0.990714214	-0.89824428	-0.321624657	0.984541026	0.92398855	0.751278004	-0.149406857	0.583888883	0.940764608	0.927697011	-0.470567623	1	0.909556134
c04g009810	0.958145969	0.670391825	0.915865814	0.941569393	0.908560732	0.994806608	0.963917722	0.977167458	0.906935498	-0.777384215	0.985831906	0.685860639	0.619845347	0.709408145	0.980913464	0.968300425	0.990452655	-0.130373508	0.957532333	-0.740733508	0.077438405	0.82311233	0.993461362	0.955291621	0.273020371	0.8672112	0.842013273	0.69022277	-0.74238888	0.909556134	1
