# Supplementary material for: Engineered Ripening-Specific Accumulation of Polyamines Spermidine and Spermine in Tomato Fruit Upregulates Clustered C/D Box snoRNA Gene Transcripts in Concert with Ribosomal RNA Biogenesis in the Red Ripe Fruit
Source: Plants (Basel). 2020 Dec 4;9(12):1710. doi: 10.3390/plants9121710 (PMC7762058; doi:10.3390/plants9121710)
Supplement: Supplementary file 1 [file plants-09-01710-s001.zip › Table S5.csv]

Table S5. Pearson correlation coefficients among the ribosomal genes.
Gene ID	c01g111420	c11g068420	c01g087730	c01g104590	c10g047150	c09g007560	c11g012110	c05g054070	c09g092080	c09g011420	c12g038980	c06g064460	c05g054580	c11g065670	c06g075180	c02g086730	c08g075700	c12g096150	c09g090610	c05g009370	c12g011440	c05g007910	c09g075160	c10g086330	c10g083740	c10g085480	c07g043360	c06g071720	c05g053440	c04g072660	c01g009100	c08g006900	c06g062760	c05g007560	c04g010240	c08g007140	c03g120780	c04g016390	c07g005050	c06g071530	c01g016470	c06g074430	c01g104370	c01g057830	c09g097910	c03g034190	c11g042610	c04g077130	c12g036450
c01g111420	1	0.310156442	-0.750532074	0.906454599	-0.687037413	-0.431116167	0.968399217	0.868036664	0.942234722	0.966355772	0.870492945	-0.716296882	0.922327706	0.96803786	-0.109527532	-0.876833403	0.921605377	0.966193233	0.956966191	-0.368437935	-0.575129397	-0.744810203	0.967743136	0.947643498	-0.05966046	0.910371547	0.948914039	-0.77851654	0.41063534	0.536124527	0.644593025	0.982121947	0.90835207	0.880581522	0.509331928	0.741220535	0.961597783	0.949287034	0.030750961	0.916951872	0.97473902	0.901764267	0.964189041	-0.653364441	-0.988697929	0.957294068	0.920355485	0.596141107	0.936404043
c11g068420	0.310156442	1	-0.194069755	0.624840459	0.081079156	-0.883928254	0.490256711	0.568173024	0.558926974	0.397077338	0.710278634	0.270291879	0.614838215	0.478476328	0.901161718	0.173325811	0.557320439	0.501133324	0.468799369	-0.925401554	-0.273774164	0.074424824	0.511125281	0.486589512	0.927478196	0.578614443	0.530430006	0.350873794	0.951348506	0.828412213	0.718233815	0.392608234	0.365768719	0.648268863	0.910133265	0.658775999	0.471431493	0.518232483	0.923313382	0.509931328	0.487060193	0.641771157	0.425838537	-0.676275402	-0.219794932	0.231652653	0.609698053	0.208447464	0.598196607
c01g087730	-0.750532074	-0.194069755	1	-0.809563361	0.961880277	0.580002477	-0.817181171	-0.892113492	-0.816480554	-0.876734438	-0.744356493	0.867076486	-0.791853665	-0.82879282	0.216594115	0.605564091	-0.853446813	-0.813386034	-0.860529702	-0.001724811	0.963068839	0.957835184	-0.638616003	-0.865751986	0.032899872	-0.850136127	-0.830442875	0.659497097	-0.45964261	-0.688610565	-0.815100059	-0.841461109	-0.947755204	-0.817915064	-0.57335633	-0.865793577	-0.849696811	-0.84034602	-0.164808348	-0.890142169	-0.796282546	-0.79608497	-0.869428679	0.846051098	0.667367424	-0.906516985	-0.803090045	-0.975724111	-0.600278808
c01g104590	0.906454599	0.624840459	-0.809563361	1	-0.654398244	-0.771570191	0.982620706	0.984381828	0.99545843	0.964477975	0.99285706	-0.56406657	0.998698239	0.981622746	0.225112985	-0.601784833	0.996005163	0.984473304	0.982376138	-0.561848164	-0.73480984	-0.686636332	0.931411276	0.986127002	0.322996848	0.997290569	0.992416473	-0.496924194	0.747363021	0.841869921	0.898378864	0.959489449	0.944554357	0.998143576	0.821611734	0.943468987	0.98231102	0.991082033	0.435216353	0.986962229	0.97784075	0.999705342	0.972244529	-0.896769632	-0.837235787	0.904226257	0.999332334	0.724486342	0.936280616
c10g047150	-0.687037413	0.081079156	0.961880277	-0.654398244	1	0.339651042	-0.701699705	-0.751682608	-0.680885504	-0.787355562	-0.56428371	0.959788545	-0.639997146	-0.716595479	0.473645373	0.67597806	-0.717636961	-0.694782344	-0.750671269	-0.253592715	0.897856761	0.9956253	-0.517793224	-0.750597547	0.296658605	-0.708016117	-0.703039087	0.777325213	-0.200069448	-0.466404329	-0.626531002	-0.753880099	-0.865455026	-0.655408515	-0.327699679	-0.696448416	-0.739252472	-0.716369405	0.096003476	-0.767490552	-0.681941478	-0.636050765	-0.771882508	0.669480775	0.629393394	-0.863579814	-0.652598205	-0.929504184	-0.454122785
c09g007560	-0.431116167	-0.883928254	0.580002477	-0.771570191	0.339651042	1	-0.640459708	-0.790471647	-0.707659109	-0.600650315	-0.813638908	0.104588923	-0.745950951	-0.638169012	-0.666427079	-0.039088555	-0.737669363	-0.648014213	-0.654599738	0.67060743	0.682336077	0.323443086	-0.540148761	-0.676440463	-0.794261007	-0.757494416	-0.690232425	-0.122996936	-0.984862204	-0.989415908	-0.942614281	-0.568166567	-0.640195871	-0.805838015	-0.992043356	-0.89302147	-0.648131514	-0.686205825	-0.891722528	-0.722876981	-0.621742196	-0.778726204	-0.621216602	0.924203469	0.302142176	-0.481409702	-0.749648197	-0.627652513	-0.599903264
c11g012110	0.968399217	0.490256711	-0.817181171	0.982620706	-0.701699705	-0.640459708	1	0.960798882	0.995828208	0.991509541	0.96037471	-0.660011399	0.988004335	0.999775693	0.069058771	-0.739353637	0.988779377	0.999920521	0.996748762	-0.472090633	-0.698244343	-0.74443749	0.963678117	0.995033372	0.152852137	0.984506494	0.997603368	-0.640737825	0.613071179	0.729533846	0.813168085	0.99405465	0.958348147	0.970766623	0.701835364	0.882142561	0.998257011	0.997436828	0.262727512	0.983272672	0.999195498	0.97986525	0.994595112	-0.81735861	-0.921453125	0.955272785	0.987978262	0.702094775	0.95125063
c05g054070	0.868036664	0.568173024	-0.892113492	0.984381828	-0.751682608	-0.790471647	0.960798882	1	0.97643225	0.961690531	0.965262584	-0.638527411	0.975594586	0.96325681	0.159280593	-0.572130534	0.990783363	0.961750052	0.974754037	-0.446258574	-0.842735968	-0.770209211	0.863991086	0.981136565	0.291632692	0.992828987	0.97656968	-0.508881616	0.737776023	0.867646709	0.936903026	0.94460578	0.973335798	0.989288641	0.820989431	0.976252524	0.970864175	0.978119315	0.434300076	0.993811258	0.94951949	0.981049456	0.966971052	-0.942819069	-0.783824854	0.917291479	0.979679665	0.83360454	0.862586871
c09g092080	0.942234722	0.558926974	-0.816480554	0.99545843	-0.680885504	-0.707659109	0.995828208	0.97643225	1	0.982447034	0.980618567	-0.61518632	0.997612667	0.995203581	0.146552091	-0.674923562	0.996588054	0.996704627	0.993968187	-0.5189222	-0.718658737	-0.718708191	0.952262412	0.99492331	0.237458788	0.995030038	0.999393661	-0.572590059	0.681871779	0.78783169	0.85839755	0.981357437	0.955495016	0.988441061	0.763819268	0.915935359	0.994728421	0.998635944	0.34879581	0.989252232	0.993097141	0.993919173	0.987864135	-0.85970988	-0.884199774	0.934145144	0.997893226	0.715539377	0.948332973
c09g011420	0.966355772	0.397077338	-0.876734438	0.964477975	-0.787355562	-0.600650315	0.991509541	0.961690531	0.982447034	1	0.927940132	-0.749464517	0.967383908	0.9939754	-0.038857646	-0.773755398	0.981863443	0.990034889	0.996833507	-0.356308337	-0.757614663	-0.824840832	0.929768161	0.99474021	0.06298935	0.975888048	0.988341793	-0.706341711	0.552379166	0.701946333	0.805195911	0.997233335	0.983287424	0.953279342	0.653097175	0.8797608	0.996337756	0.990629625	0.192846674	0.986089334	0.987822855	0.958645371	0.99949595	-0.816891753	-0.918031925	0.984321772	0.969469831	0.767965611	0.906092634
c12g038980	0.870492945	0.710278634	-0.744356493	0.99285706	-0.56428371	-0.813638908	0.96037471	0.965262584	0.980618567	0.927940132	1	-0.461520297	0.991759956	0.957251027	0.336381743	-0.528272822	0.978294583	0.96367098	0.954619265	-0.654361112	-0.682373676	-0.596991653	0.925319546	0.959889101	0.422137584	0.982147829	0.973470985	-0.401719939	0.806029276	0.868709957	0.902898876	0.925105881	0.899750106	0.993011631	0.866188283	0.936966753	0.955632254	0.970094666	0.517599877	0.961514677	0.95684215	0.995414359	0.939276365	-0.894440308	-0.798539683	0.848315107	0.991000045	0.664101486	0.942496111
c06g064460	-0.716296882	0.270291879	0.867076486	-0.56406657	0.959788545	0.104588923	-0.660011399	-0.638527411	-0.61518632	-0.749464517	-0.461520297	1	-0.562117511	-0.674179139	0.65485025	0.819940258	-0.635122668	-0.650966558	-0.697847489	-0.35065793	0.739574899	0.973363377	-0.522473308	-0.689190379	0.521031739	-0.617957049	-0.642042182	0.915713045	0.022458741	-0.246247403	-0.429895147	-0.732181906	-0.795970652	-0.549035747	-0.11329058	-0.529647261	-0.690407004	-0.655465991	0.347654879	-0.68391602	-0.649022124	-0.544188626	-0.728742901	0.476438841	0.69995129	-0.85257228	-0.572048874	-0.78938186	-0.439722784
c05g054580	0.922327706	0.614838215	-0.791853665	0.998698239	-0.639997146	-0.745950951	0.988004335	0.975594586	0.997612667	0.967383908	0.991759956	-0.562117511	1	0.986401506	0.214493808	-0.628036894	0.994090092	0.989745382	0.984315158	-0.571240118	-0.705113288	-0.67666944	0.94876073	0.986664894	0.302783134	0.994357966	0.994650096	-0.515597667	0.727283748	0.817561927	0.875460311	0.96610487	0.938830638	0.993886255	0.801741904	0.925345893	0.98529561	0.992892201	0.408032899	0.983073402	0.985210382	0.998663437	0.974937391	-0.873166196	-0.859817624	0.907613461	0.99980648	0.696740459	0.952276455
c11g065670	0.96803786	0.478476328	-0.82879282	0.981622746	-0.716595479	-0.638169012	0.999775693	0.96325681	0.995203581	0.9939754	0.957251027	-0.674179139	0.986401506	1	0.054557247	-0.742912026	0.989478066	0.999504735	0.998098503	-0.455114214	-0.710816557	-0.758204806	0.95854628	0.996462378	0.142031818	0.985051103	0.997570877	-0.649407355	0.607171085	0.729023304	0.815493465	0.995392596	0.963989341	0.970133816	0.697783568	0.884916176	0.999216582	0.997801163	0.255651835	0.985566252	0.998358447	0.978391672	0.996566144	-0.820845154	-0.920165757	0.960616281	0.986762268	0.715424899	0.944601326
c06g075180	-0.109527532	0.901161718	0.216594115	0.225112985	0.473645373	-0.666427079	0.069058771	0.159280593	0.146552091	-0.038857646	0.336381743	0.65485025	0.214493808	0.054557247	1	0.541228026	0.142351763	0.081618495	0.040684702	-0.851693347	0.080410928	0.481243713	0.129351052	0.060262598	0.973946488	0.167878823	0.112535634	0.70894134	0.767080732	0.558144457	0.389018656	-0.039966425	-0.071001205	0.254176298	0.674026097	0.291471853	0.044506162	0.097782398	0.902862918	0.087035299	0.068634008	0.246638032	-0.007208641	-0.336961287	0.181155596	-0.212538641	0.20730895	-0.155703613	0.235243841
c02g086730	-0.876833403	0.173325811	0.605564091	-0.601784833	0.67597806	-0.039088555	-0.739353637	-0.572130534	-0.674923562	-0.773755398	-0.528272822	0.819940258	-0.628036894	-0.742912026	0.541228026	1	-0.645808295	-0.731994252	-0.729732873	-0.036487359	0.369160505	0.740066278	-0.757555674	-0.709212231	0.526997824	-0.622733024	-0.694583208	0.966258324	0.076633605	-0.092100698	-0.2516608	-0.800009522	-0.710697774	-0.558810076	-0.039276582	-0.384668724	-0.735551544	-0.699479674	0.45299889	-0.65807399	-0.751715243	-0.590123466	-0.758081777	0.277668536	0.922618826	-0.841051102	-0.62647765	-0.423998931	-0.684145955
c08g075700	0.921605377	0.557320439	-0.853446813	0.996005163	-0.717636961	-0.737669363	0.988779377	0.990783363	0.996588054	0.981863443	0.978294583	-0.635122668	0.994090092	0.989478066	0.142351763	-0.645808295	1	0.989563584	0.993252549	-0.486149789	-0.772113196	-0.748412108	0.923895446	0.996095791	0.25004665	0.999553323	0.996606539	-0.55941965	0.700371092	0.818358315	0.890634642	0.974649051	0.969833178	0.993212468	0.784326949	0.942599385	0.99219791	0.996876733	0.374897112	0.997142447	0.982758067	0.993550193	0.986946467	-0.894246823	-0.853853834	0.936471136	0.995902975	0.767430047	0.919834221
c12g096150	0.966193233	0.501133324	-0.813386034	0.984473304	-0.694782344	-0.648014213	0.999920521	0.961750052	0.996704627	0.990034889	0.96367098	-0.650966558	0.989745382	0.999504735	0.081618495	-0.731994252	0.989563584	1	0.996272022	-0.482573604	-0.696171846	-0.737429596	0.964539257	0.99479221	0.164886049	0.985609063	0.998045165	-0.631255373	0.621999382	0.735631626	0.817039831	0.992605062	0.956400276	0.97296857	0.709488898	0.884754235	0.997839236	0.997685922	0.273664442	0.983334982	0.999133802	0.98199803	0.993518431	-0.820554637	-0.918457402	0.951626132	0.989618403	0.699080357	0.953459321
c09g090610	0.956966191	0.468799369	-0.860529702	0.982376138	-0.750671269	-0.654599738	0.996748762	0.974754037	0.993968187	0.996833507	0.954619265	-0.697847489	0.984315158	0.998098503	0.040684702	-0.729732873	0.993252549	0.996272022	1	-0.423166623	-0.752754722	-0.787340031	0.939181127	0.999522528	0.14094898	0.989344071	0.997171258	-0.649435188	0.614008085	0.747279327	0.837100745	0.993796869	0.978004005	0.973618824	0.707367117	0.903725165	0.999754845	0.99831416	0.265537571	0.993204351	0.992930777	0.978231459	0.998840884	-0.844717075	-0.90265029	0.967406192	0.985874068	0.757060513	0.923938899
c05g009370	-0.368437935	-0.925401554	-0.001724811	-0.561848164	-0.253592715	0.67060743	-0.472090633	-0.446258574	-0.5189222	-0.356308337	-0.654361112	-0.35065793	-0.571240118	-0.455114214	-0.851693347	-0.036487359	-0.486149789	-0.482573604	-0.423166623	1	-0.00222368	-0.215612044	-0.589927475	-0.430957446	-0.797673448	-0.500788101	-0.48967269	-0.272651209	-0.786265781	-0.61567775	-0.504783529	-0.38030893	-0.259184761	-0.564245583	-0.73770282	-0.474489149	-0.433926606	-0.473668315	-0.730170884	-0.421807884	-0.484277652	-0.581753354	-0.384398563	0.455349459	0.330207897	-0.190451512	-0.559440082	0.05549321	-0.67121994
c12g011440	-0.575129397	-0.273774164	0.963068839	-0.73480984	0.897856761	0.682336077	-0.698244343	-0.842735968	-0.718658737	-0.757614663	-0.682373676	0.739574899	-0.705113288	-0.710816557	0.080410928	0.369160505	-0.772113196	-0.696171846	-0.752754722	-0.00222368	1	0.870948698	-0.482009555	-0.765707159	-0.130029165	-0.77587708	-0.728677886	0.446557312	-0.55300121	-0.765464437	-0.860575374	-0.707217035	-0.863153928	-0.759090465	-0.647188408	-0.875125822	-0.737994483	-0.738788928	-0.336766381	-0.811632922	-0.669491999	-0.722764539	-0.754035889	0.888543404	0.462955071	-0.771697254	-0.718915337	-0.996879752	-0.461067314
c05g007910	-0.744810203	0.074424824	0.957835184	-0.686636332	0.9956253	0.323443086	-0.74443749	-0.770209211	-0.718708191	-0.824840832	-0.596991653	0.973363377	-0.67666944	-0.758204806	0.481243713	0.740066278	-0.748412108	-0.737429596	-0.787340031	-0.215612044	0.870948698	1	-0.579732692	-0.78502739	0.31766292	-0.737152948	-0.740787664	0.824200252	-0.192967701	-0.45449631	-0.618397795	-0.797622282	-0.887208336	-0.682554694	-0.32317047	-0.697836642	-0.777743361	-0.753291763	0.125524783	-0.794362378	-0.727958426	-0.668798207	-0.809362178	0.659939501	0.69622597	-0.899307976	-0.687834554	-0.905387015	-0.514219926
c09g075160	0.967743136	0.511125281	-0.638616003	0.931411276	-0.517793224	-0.540148761	0.963678117	0.863991086	0.952262412	0.929768161	0.925319546	-0.522473308	0.94876073	0.95854628	0.129351052	-0.757555674	0.923895446	0.964539257	0.939181127	-0.589927475	-0.482009555	-0.579732692	1	0.932617021	0.153608425	0.917690037	0.950209145	-0.606126163	0.555963009	0.616502522	0.680862324	0.951431901	0.849914676	0.908449472	0.628097956	0.758137957	0.946520676	0.946051046	0.210353722	0.901755603	0.973287822	0.932822269	0.935340947	-0.674861052	-0.950708566	0.877684016	0.943530565	0.486692838	0.994195217
c10g086330	0.947643498	0.486589512	-0.865751986	0.986127002	-0.750597547	-0.676440463	0.995033372	0.981136565	0.99492331	0.99474021	0.959889101	-0.689190379	0.986664894	0.996462378	0.060262598	-0.709212231	0.996095791	0.99479221	0.999522528	-0.430957446	-0.765707159	-0.78502739	0.932617021	1	0.164730373	0.993045266	0.997594756	-0.630123839	0.634660425	0.766909358	0.853600943	0.989911332	0.979580314	0.979207761	0.726557127	0.916505231	0.998832054	0.998726419	0.291609162	0.99619093	0.990258601	0.982170508	0.997308193	-0.860789517	-0.889083672	0.962568507	0.988515795	0.767986549	0.919560394
c10g083740	-0.05966046	0.927478196	0.032899872	0.322996848	0.296658605	-0.794261007	0.152852137	0.291632692	0.237458788	0.06298935	0.422137584	0.521031739	0.302783134	0.142031818	0.973946488	0.526997824	0.25004665	0.164886049	0.14094898	-0.797673448	-0.130029165	0.31766292	0.153608425	0.164730373	1	0.277396039	0.205985251	0.660425114	0.860434096	0.698934487	0.546618216	0.046531118	0.066238116	0.36096833	0.783770676	0.444162094	0.140206851	0.194170642	0.97636961	0.206837454	0.143953372	0.341415624	0.093393248	-0.502035241	0.15933849	-0.103105921	0.299669216	0.052833374	0.255501469
c10g085480	0.910371547	0.578614443	-0.850136127	0.997290569	-0.708016117	-0.757494416	0.984506494	0.992828987	0.995030038	0.975888048	0.982147829	-0.617957049	0.994357966	0.985051103	0.167878823	-0.622733024	0.999553323	0.985609063	0.989344071	-0.500788101	-0.77587708	-0.737152948	0.917690037	0.993045266	0.277396039	1	0.994243997	-0.535142723	0.721001749	0.834958611	0.902626558	0.967564877	0.965763974	0.996064593	0.80239925	0.950689487	0.988067575	0.994301679	0.402173471	0.996031525	0.977904694	0.99526202	0.981739548	-0.905234379	-0.83925166	0.926560263	0.996246801	0.768900268	0.916482832
c07g043360	0.948914039	0.530430006	-0.830442875	0.992416473	-0.703039087	-0.690232425	0.997603368	0.97656968	0.999393661	0.988341793	0.973470985	-0.642042182	0.994650096	0.997570877	0.112535634	-0.694583208	0.996606539	0.998045165	0.997171258	-0.48967269	-0.728677886	-0.740787664	0.950209145	0.997594756	0.205985251	0.994243997	1	-0.598699086	0.660024908	0.774542619	0.851380792	0.986839759	0.963454515	0.984673817	0.745703038	0.912138034	0.997671603	0.999820968	0.321271591	0.991464815	0.994634814	0.990063003	0.992671325	-0.854657171	-0.892364416	0.945999483	0.995290557	0.72802004	0.942609302
c06g071720	-0.77851654	0.350873794	0.659497097	-0.496924194	0.777325213	-0.122996936	-0.640737825	-0.508881616	-0.572590059	-0.706341711	-0.401719939	0.915713045	-0.515597667	-0.649407355	0.70894134	0.966258324	-0.55941965	-0.631255373	-0.649435188	-0.272651209	0.446557312	0.824200252	-0.606126163	-0.630123839	0.660425114	-0.535142723	-0.598699086	1	0.198952777	-0.019463444	-0.202622701	-0.71930888	-0.682967666	-0.459502516	0.070854676	-0.333519286	-0.650624484	-0.608101025	0.554217349	-0.590286036	-0.646093389	-0.48017294	-0.684858812	0.241304715	0.817662427	-0.809253403	-0.518464304	-0.509291107	-0.517070872
c05g053440	0.41063534	0.951348506	-0.45964261	0.747363021	-0.200069448	-0.984862204	0.613071179	0.737776023	0.681871779	0.552379166	0.806029276	0.022458741	0.727283748	0.607171085	0.767080732	0.076633605	0.700371092	0.621999382	0.614008085	-0.786265781	-0.55300121	-0.192967701	0.555963009	0.634660425	0.860434096	0.721001749	0.660024908	0.198952777	1	0.958846477	0.888974191	0.529928362	0.565345924	0.777912702	0.990739012	0.836108761	0.610879854	0.652856603	0.923344263	0.672977756	0.59985954	0.758262326	0.5764266	-0.861481122	-0.293154492	0.413118208	0.727720643	0.493472429	0.626757464
c04g072660	0.536124527	0.828412213	-0.688610565	0.841869921	-0.466404329	-0.989415908	0.729533846	0.867646709	0.78783169	0.701946333	0.868709957	-0.246247403	0.817561927	0.729023304	0.558144457	-0.092100698	0.818358315	0.735631626	0.747279327	-0.61567775	-0.765464437	-0.45449631	0.616502522	0.766909358	0.698934487	0.834958611	0.774542619	-0.019463444	0.958846477	1	0.980933382	0.669188566	0.743517211	0.872097144	0.985578894	0.948668066	0.740328073	0.772299321	0.816713638	0.809841379	0.710437296	0.846192997	0.719152198	-0.969141207	-0.409738963	0.599374299	0.822242486	0.719618806	0.662894561
c01g009100	0.644593025	0.718233815	-0.815100059	0.898378864	-0.626531002	-0.942614281	0.813168085	0.936903026	0.85839755	0.805195911	0.902898876	-0.429895147	0.875460311	0.815493465	0.389018656	-0.2516608	0.890634642	0.817039831	0.837100745	-0.504783529	-0.860575374	-0.618397795	0.680862324	0.853600943	0.546618216	0.902626558	0.851380792	-0.202622701	0.888974191	0.980933382	1	0.771387449	0.852791853	0.923399524	0.941112677	0.990150642	0.829186074	0.851951064	0.690822572	0.892343481	0.793265646	0.898447114	0.817087774	-0.998277728	-0.523788718	0.730167214	0.88176786	0.827887252	0.707498222
c08g006900	0.982121947	0.392608234	-0.841461109	0.959489449	-0.753880099	-0.568166567	0.99405465	0.94460578	0.981357437	0.997233335	0.925105881	-0.732181906	0.96610487	0.995392596	-0.039966425	-0.800009522	0.974649051	0.992605062	0.993796869	-0.38030893	-0.707217035	-0.797622282	0.951431901	0.989911332	0.046531118	0.967564877	0.986839759	-0.71930888	0.529928362	0.669188566	0.771387449	1	0.967297005	0.944377528	0.628953586	0.851203815	0.994918732	0.988267707	0.164118099	0.975103691	0.993347287	0.954393956	0.996872879	-0.781232233	-0.943080953	0.979861783	0.966839107	0.719319383	0.927425193
c06g062760	0.90835207	0.365768719	-0.947755204	0.944554357	-0.865455026	-0.640195871	0.958348147	0.973335798	0.955495016	0.983287424	0.899750106	-0.795970652	0.938830638	0.963989341	-0.071001205	-0.710697774	0.969833178	0.956400276	0.978004005	-0.259184761	-0.863153928	-0.887208336	0.849914676	0.979580314	0.066238116	0.965763974	0.963454515	-0.682967666	0.565345924	0.743517211	0.852791853	0.967297005	1	0.942021925	0.670977115	0.916346985	0.973486348	0.968285309	0.224986269	0.9850199	0.947589622	0.936320121	0.981317563	-0.870520407	-0.841421805	0.978291276	0.94437869	0.87172247	0.823834928
c05g007560	0.880581522	0.648268863	-0.817915064	0.998143576	-0.655408515	-0.805838015	0.970766623	0.989288641	0.988441061	0.953279342	0.993011631	-0.549035747	0.993886255	0.970133816	0.254176298	-0.558810076	0.993212468	0.97296857	0.973618824	-0.564245583	-0.759090465	-0.682554694	0.908449472	0.979207761	0.36096833	0.996064593	0.984673817	-0.459502516	0.777912702	0.872097144	0.923399524	0.944377528	0.942021925	1	0.849555318	0.961160087	0.972521202	0.98351	0.47832645	0.985249048	0.963910947	0.997996307	0.961830503	-0.921511339	-0.803384983	0.889585332	0.995251923	0.745308682	0.916783904
c04g010240	0.509331928	0.910133265	-0.57335633	0.821611734	-0.327699679	-0.992043356	0.701835364	0.820989431	0.763819268	0.653097175	0.866188283	-0.11329058	0.801741904	0.697783568	0.674026097	-0.039276582	0.784326949	0.709488898	0.707367117	-0.73770282	-0.647188408	-0.32317047	0.628097956	0.726557127	0.783770676	0.80239925	0.745703038	0.070854676	0.990739012	0.985578894	0.941112677	0.628953586	0.670977115	0.849555318	1	0.902734542	0.703402725	0.74031453	0.868960777	0.76333782	0.687484887	0.829816275	0.674220285	-0.919923121	-0.391049046	0.528354265	0.803396468	0.594922546	0.687210428
c08g007140	0.741220535	0.658775999	-0.865793577	0.943468987	-0.696448416	-0.89302147	0.882142561	0.976252524	0.915935359	0.8797608	0.936966753	-0.529647261	0.925345893	0.884916176	0.291471853	-0.384668724	0.942599385	0.884754235	0.903725165	-0.474489149	-0.875125822	-0.697836642	0.758137957	0.916505231	0.444162094	0.950689487	0.912138034	-0.333519286	0.836108761	0.948668066	0.990150642	0.851203815	0.916346985	0.961160087	0.902734542	1	0.896980664	0.913426216	0.592712061	0.946150486	0.864889854	0.941805748	0.888791629	-0.992372373	-0.632542372	0.81819957	0.931172356	0.851941834	0.772797884
c03g120780	0.961597783	0.471431493	-0.849696811	0.98231102	-0.739252472	-0.648131514	0.998257011	0.970864175	0.994728421	0.996337756	0.955632254	-0.690407004	0.98529561	0.999216582	0.044506162	-0.735551544	0.99219791	0.997839236	0.999754845	-0.433926606	-0.737994483	-0.777743361	0.946520676	0.998832054	0.140206851	0.988067575	0.997671603	-0.650624484	0.610879854	0.740328073	0.829186074	0.994918732	0.973486348	0.972521202	0.703402725	0.896980664	1	0.998501845	0.260961124	0.990814781	0.995309669	0.978469492	0.998518854	-0.836048031	-0.909684148	0.965682661	0.986428987	0.742505484	0.931611043
c04g016390	0.949287034	0.518232483	-0.84034602	0.991082033	-0.716369405	-0.686205825	0.997436828	0.978119315	0.998635944	0.990629625	0.970094666	-0.655465991	0.992892201	0.997801163	0.097782398	-0.699479674	0.996876733	0.997685922	0.99831416	-0.473668315	-0.738788928	-0.753291763	0.946051046	0.998726419	0.194170642	0.994301679	0.999820968	-0.608101025	0.652856603	0.772299321	0.851951064	0.988267707	0.968285309	0.98351	0.74031453	0.913426216	0.998501845	1	0.312615543	0.993158322	0.993999925	0.988284598	0.994464969	-0.856308876	-0.892277284	0.951118608	0.993855442	0.73898824	0.936897757
c07g005050	0.030750961	0.923313382	-0.164808348	0.435216353	0.096003476	-0.891722528	0.262727512	0.434300076	0.34879581	0.192846674	0.517599877	0.347654879	0.408032899	0.255651835	0.902862918	0.45299889	0.374897112	0.273664442	0.265537571	-0.730170884	-0.336766381	0.125524783	0.210353722	0.291609162	0.97636961	0.402173471	0.321271591	0.554217349	0.923344263	0.816713638	0.690822572	0.164118099	0.224986269	0.47832645	0.868960777	0.592712061	0.260961124	0.312615543	1	0.34419112	0.246943921	0.449847746	0.220700916	-0.655255622	0.090006735	0.040473348	0.408600078	0.262201853	0.302813209
c06g071530	0.916951872	0.509931328	-0.890142169	0.986962229	-0.767490552	-0.722876981	0.983272672	0.993811258	0.989252232	0.986089334	0.961514677	-0.68391602	0.983073402	0.985566252	0.087035299	-0.65807399	0.997142447	0.983334982	0.993204351	-0.421807884	-0.811632922	-0.794362378	0.901755603	0.99619093	0.206837454	0.996031525	0.991464815	-0.590286036	0.672977756	0.809841379	0.892343481	0.975103691	0.9850199	0.985249048	0.76333782	0.946150486	0.990814781	0.993158322	0.34419112	1	0.975210854	0.982788771	0.989297962	-0.900158808	-0.846780444	0.951607932	0.986225825	0.809960258	0.8919823
c01g016470	0.97473902	0.487060193	-0.796282546	0.97784075	-0.681941478	-0.621742196	0.999195498	0.94951949	0.993097141	0.987822855	0.95684215	-0.649022124	0.985210382	0.998358447	0.068634008	-0.751715243	0.982758067	0.999133802	0.992930777	-0.484277652	-0.669491999	-0.727958426	0.973287822	0.990258601	0.143953372	0.977904694	0.994634814	-0.646093389	0.59985954	0.710437296	0.793265646	0.993347287	0.947589622	0.963910947	0.687484887	0.864889854	0.995309669	0.993999925	0.246943921	0.975210854	1	0.975496037	0.990989405	-0.79643135	-0.932881092	0.950695749	0.984452781	0.674254359	0.960743455
c06g074430	0.901764267	0.641771157	-0.79608497	0.999705342	-0.636050765	-0.778726204	0.97986525	0.981049456	0.993919173	0.958645371	0.995414359	-0.544188626	0.998663437	0.978391672	0.246638032	-0.590123466	0.993550193	0.98199803	0.978231459	-0.581753354	-0.722764539	-0.668798207	0.932822269	0.982170508	0.341415624	0.99526202	0.990063003	-0.48017294	0.758262326	0.846192997	0.898447114	0.954393956	0.936320121	0.997996307	0.829816275	0.941805748	0.978469492	0.988284598	0.449847746	0.982788771	0.975496037	1	0.967113976	-0.895414541	-0.832484322	0.894503859	0.998950688	0.711011551	0.940032488
c01g104370	0.964189041	0.425838537	-0.869428679	0.972244529	-0.771882508	-0.621216602	0.994595112	0.966971052	0.987864135	0.99949595	0.939276365	-0.728742901	0.974937391	0.996566144	-0.007208641	-0.758081777	0.986946467	0.993518431	0.998840884	-0.384398563	-0.754035889	-0.809362178	0.935340947	0.997308193	0.093393248	0.981739548	0.992671325	-0.684858812	0.5764266	0.719152198	0.817087774	0.996872879	0.981317563	0.961830503	0.674220285	0.888791629	0.998518854	0.994464969	0.220700916	0.989297962	0.990989405	0.967113976	1	-0.827081526	-0.913857482	0.978240827	0.976752917	0.762064546	0.914993809
c01g057830	-0.653364441	-0.676275402	0.846051098	-0.896769632	0.669480775	0.924203469	-0.81735861	-0.942819069	-0.85970988	-0.816891753	-0.894440308	0.476438841	-0.873166196	-0.820845154	-0.336961287	0.277668536	-0.894246823	-0.820554637	-0.844717075	0.455349459	0.888543404	0.659939501	-0.674861052	-0.860789517	-0.502035241	-0.905234379	-0.854657171	0.241304715	-0.861481122	-0.969141207	-0.998277728	-0.781232233	-0.870520407	-0.921511339	-0.919923121	-0.992372373	-0.836048031	-0.856308876	-0.655255622	-0.900158808	-0.79643135	-0.895414541	-0.827081526	1	0.532708059	-0.751351004	-0.880326644	-0.85927154	-0.695886511
c09g097910	-0.988697929	-0.219794932	0.667367424	-0.837235787	0.629393394	0.302142176	-0.921453125	-0.783824854	-0.884199774	-0.918031925	-0.798539683	0.69995129	-0.859817624	-0.920165757	0.181155596	0.922618826	-0.853853834	-0.918457402	-0.90265029	0.330207897	0.462955071	0.69622597	-0.950708566	-0.889083672	0.15933849	-0.83925166	-0.892364416	0.817662427	-0.293154492	-0.409738963	-0.523788718	-0.943080953	-0.841421805	-0.803384983	-0.391049046	-0.632542372	-0.909684148	-0.892277284	0.090006735	-0.846780444	-0.932881092	-0.832484322	-0.913857482	0.532708059	1	-0.919362221	-0.856046086	-0.491749428	-0.912344934
c03g034190	0.957294068	0.231652653	-0.906516985	0.904226257	-0.863579814	-0.481409702	0.955272785	0.917291479	0.934145144	0.984321772	0.848315107	-0.85257228	0.907613461	0.960616281	-0.212538641	-0.841051102	0.936471136	0.951626132	0.967406192	-0.190451512	-0.771697254	-0.899307976	0.877684016	0.962568507	-0.103105921	0.926560263	0.945999483	-0.809253403	0.413118208	0.599374299	0.730167214	0.979861783	0.978291276	0.889585332	0.528354265	0.81819957	0.965682661	0.951118608	0.040473348	0.951607932	0.950695749	0.894503859	0.978240827	-0.751351004	-0.919362221	1	0.911384585	0.794362496	0.836151119
c11g042610	0.920355485	0.609698053	-0.803090045	0.999332334	-0.652598205	-0.749648197	0.987978262	0.979679665	0.997893226	0.969469831	0.991000045	-0.572048874	0.99980648	0.986762268	0.20730895	-0.62647765	0.995902975	0.989618403	0.985874068	-0.559440082	-0.718915337	-0.687834554	0.943530565	0.988515795	0.299669216	0.996246801	0.995290557	-0.518464304	0.727720643	0.822242486	0.88176786	0.966839107	0.94437869	0.995251923	0.803396468	0.931172356	0.986428987	0.993855442	0.408600078	0.986225825	0.984452781	0.998950688	0.976752917	-0.880326644	-0.856046086	0.911384585	1	0.710682803	0.946315986
c04g077130	0.596141107	0.208447464	-0.975724111	0.724486342	-0.929504184	-0.627652513	0.702094775	0.83360454	0.715539377	0.767965611	0.664101486	-0.78938186	0.696740459	0.715424899	-0.155703613	-0.423998931	0.767430047	0.699080357	0.757060513	0.05549321	-0.996879752	-0.905387015	0.486692838	0.767986549	0.052833374	0.768900268	0.72802004	-0.509291107	0.493472429	0.719618806	0.827887252	0.719319383	0.87172247	0.745308682	0.594922546	0.851941834	0.742505484	0.73898824	0.262201853	0.809960258	0.674254359	0.711011551	0.762064546	-0.85927154	-0.491749428	0.794362496	0.710682803	1	0.457550002
c12g036450	0.936404043	0.598196607	-0.600278808	0.936280616	-0.454122785	-0.599903264	0.95125063	0.862586871	0.948332973	0.906092634	0.942496111	-0.439722784	0.952276455	0.944601326	0.235243841	-0.684145955	0.919834221	0.953459321	0.923938899	-0.67121994	-0.461067314	-0.514219926	0.994195217	0.919560394	0.255501469	0.916482832	0.942609302	-0.517070872	0.626757464	0.662894561	0.707498222	0.927425193	0.823834928	0.916783904	0.687210428	0.772797884	0.931611043	0.936897757	0.302813209	0.8919823	0.960743455	0.940032488	0.914993809	-0.695886511	-0.912344934	0.836151119	0.946315986	0.457550002	1
c01g010540	0.954244075	0.521385605	-0.826707689	0.990468426	-0.70201558	-0.678215612	0.998662076	0.972884813	0.998985463	0.98940912	0.970829845	-0.645880729	0.993533283	0.998551373	0.102660233	-0.705875721	0.995039957	0.998986248	0.997417421	-0.486622125	-0.720528424	-0.741107352	0.954351828	0.997299613	0.19348362	0.992207825	0.999845324	-0.608921178	0.648943621	0.763637966	0.842023526	0.988996663	0.962223506	0.981667174	0.735309332	0.904837543	0.998196839	0.999642708	0.30721337	0.989697403	0.996275816	0.988045067	0.993461953	-0.845452576	-0.90013891	0.948385392	0.993980977	0.720949544	0.945640278
c01g099670	0.979622562	0.472386667	-0.790266292	0.97267823	-0.68022421	-0.603528526	0.998174318	0.942360346	0.990042832	0.987087032	0.950586653	-0.653986446	0.981114404	0.997273032	0.053599503	-0.765680335	0.978261486	0.997933994	0.990954462	-0.477355789	-0.657821421	-0.72786708	0.976111159	0.987553795	0.125468799	0.972762016	0.991978447	-0.659316547	0.582652898	0.693693551	0.778699444	0.993989041	0.944090799	0.957364319	0.671174799	0.853009203	0.993674578	0.991349008	0.226413937	0.970603023	0.999719391	0.970200008	0.989821197	-0.782172753	-0.941134874	0.952121947	0.980129643	0.664120863	0.961934564
c03g078290	0.943462375	0.542043838	-0.831043571	0.994275632	-0.700208407	-0.702416387	0.99631093	0.979303598	0.999643043	0.986389102	0.976535889	-0.634617941	0.995836958	0.99624633	0.125757565	-0.682382043	0.997675826	0.996915049	0.996296331	-0.496659126	-0.733424107	-0.736896962	0.947087456	0.997233622	0.220869895	0.995814059	0.999855386	-0.586337884	0.672174812	0.785172199	0.859772656	0.984088702	0.963000718	0.987489245	0.756699787	0.918376307	0.996616566	0.999603082	0.336743217	0.992345416	0.992918796	0.992107454	0.991110277	-0.862615109	-0.884747431	0.942060643	0.996572981	0.731519219	0.940954241
c05g051000	0.940852631	0.518135074	-0.855460504	0.991526455	-0.731237866	-0.69895635	0.994678	0.984186216	0.997412859	0.990460089	0.969423241	-0.663329694	0.991661916	0.9955768	0.096638558	-0.687296094	0.998449573	0.994896455	0.998136496	-0.460757449	-0.760733382	-0.765269124	0.934579216	0.999334263	0.199905749	0.996344582	0.998834856	-0.602352423	0.660940726	0.785207916	0.865472174	0.985585539	0.974214807	0.985702816	0.749177394	0.924611947	0.997582094	0.999427047	0.323863019	0.996535847	0.989891205	0.988365487	0.994176812	-0.870743906	-0.879812008	0.952039691	0.99324956	0.760248512	0.925431353
c09g083370	0.978150955	0.401714949	-0.848868518	0.963405373	-0.758582537	-0.582220171	0.994833586	0.950887588	0.983671913	0.998383882	0.92942108	-0.731381666	0.969033642	0.996322882	-0.031183306	-0.789651659	0.978411113	0.993484063	0.995690027	-0.382061939	-0.719355928	-0.800774266	0.948043753	0.992404339	0.058893282	0.971808883	0.988968246	-0.710682226	0.542372096	0.682465455	0.783557422	0.999798171	0.971363216	0.949480869	0.641094023	0.861328354	0.996452218	0.990480309	0.178951205	0.979310173	0.993397747	0.958310503	0.998258699	-0.793415309	-0.936209458	0.979925579	0.970035667	0.730398889	0.925003018
c06g068710	0.988096707	0.452708439	-0.736072496	0.951522661	-0.631996103	-0.547866041	0.987767091	0.906506523	0.974376355	0.970870159	0.931560721	-0.628609888	0.9647404	0.985541311	0.042929389	-0.794223952	0.954857282	0.987455225	0.973658761	-0.494887283	-0.584627903	-0.687177273	0.990227811	0.967815763	0.094207505	0.947777017	0.976042843	-0.673488656	0.539393286	0.637415622	0.721387502	0.984853654	0.911595286	0.931096383	0.62535488	0.802351072	0.978404486	0.97443444	0.178549439	0.942889565	0.993152116	0.949847534	0.973484295	-0.722863142	-0.962741975	0.935654076	0.962080158	0.593754019	0.974905405
c01g008090	0.944576227	0.516257085	-0.850657524	0.991191226	-0.727080679	-0.692918367	0.995897035	0.98191367	0.997882012	0.99096741	0.969235312	-0.662171762	0.991973417	0.996631451	0.094768364	-0.693327112	0.997890543	0.996097689	0.998464283	-0.463732804	-0.753042837	-0.762215479	0.938872127	0.999325153	0.195578466	0.995550765	0.999295753	-0.606353991	0.656387676	0.779394289	0.859853729	0.987026833	0.972526171	0.984648492	0.744583433	0.920109168	0.998176374	0.999769087	0.31769845	0.995434778	0.991610837	0.988113992	0.994655788	-0.864909205	-0.885177623	0.952532849	0.993346478	0.752987277	0.929472301
c02g021400	0.972774977	0.516455982	-0.755083042	0.974750313	-0.632510234	-0.620303612	0.994894513	0.935346346	0.989432861	0.975406149	0.960040275	-0.604018215	0.984267228	0.992664998	0.108229617	-0.741536972	0.97464086	0.995366241	0.983536951	-0.531998395	-0.624212687	-0.682271108	0.985342358	0.980411724	0.17084606	0.970085915	0.989267521	-0.620497243	0.609907834	0.703568795	0.777970508	0.984786623	0.924773122	0.959342715	0.691724176	0.848703288	0.987206254	0.98741942	0.261238101	0.962200355	0.997801731	0.973835496	0.979944543	-0.777651678	-0.934983348	0.930281221	0.982256669	0.627095795	0.977015701
[truncated: 8 more columns]
