# Supplementary material for: Engineered Ripening-Specific Accumulation of Polyamines Spermidine and Spermine in Tomato Fruit Upregulates Clustered C/D Box snoRNA Gene Transcripts in Concert with Ribosomal RNA Biogenesis in the Red Ripe Fruit
Source: Plants (Basel). 2020 Dec 4;9(12):1710. doi: 10.3390/plants9121710 (PMC7762058; doi:10.3390/plants9121710)
Supplement: Supplementary file 1 [file plants-09-01710-s001.zip › Table S4.csv]

Table S4. Pearson correlation coefficients among the RNA polymerase genes.
Gene ID	c02g085560	c06g005790	c06g073870	c02g061790	c03g097990	c02g078580	c03g121020	c04g072880	c08g065160
c02g085560	1	0.997620669	0.862587274	0.438204756	-0.174133718	0.864282382	0.86250984	-0.818848892	-0.918234432
c06g005790	0.997620669	1	0.876731441	0.433277378	-0.118494995	0.896887765	0.890535699	-0.846133143	-0.888872698
c06g073870	0.862587274	0.876731441	1	0.766703212	0.294598231	0.870587717	0.961361806	-0.979297141	-0.716519612
c02g061790	0.438204756	0.433277378	0.766703212	1	0.392368512	0.364325396	0.583382133	-0.682027246	-0.458768725
c03g097990	-0.174133718	-0.118494995	0.294598231	0.392368512	1	0.261118232	0.346125977	-0.418656944	0.453837849
c02g078580	0.864282382	0.896887765	0.870587717	0.364325396	0.261118232	1	0.968778772	-0.926903079	-0.596014161
c03g121020	0.86250984	0.890535699	0.961361806	0.583382133	0.346125977	0.968778772	1	-0.990454498	-0.629773383
c04g072880	-0.818848892	-0.846133143	-0.979297141	-0.682027246	-0.418656944	-0.926903079	-0.990454498	1	0.599489709
c08g065160	-0.918234432	-0.888872698	-0.716519612	-0.458768725	0.453837849	-0.596014161	-0.629773383	0.599489709	1
