# Supplementary material for: Engineered Ripening-Specific Accumulation of Polyamines Spermidine and Spermine in Tomato Fruit Upregulates Clustered C/D Box snoRNA Gene Transcripts in Concert with Ribosomal RNA Biogenesis in the Red Ripe Fruit
Source: Plants (Basel). 2020 Dec 4;9(12):1710. doi: 10.3390/plants9121710 (PMC7762058; doi:10.3390/plants9121710)
Supplement: Supplementary file 1 [file plants-09-01710-s001.zip › Table S1.xlsx]

## Sheet: Table S1
Table S1. Summary of RNAseq analysis of differential expression of RNA polymerase genes in 556AZ and 579HO tomato fruit at breaker (B) and breaker+8 (B+8) stages.
		FPKM (556AZ B)			FPKM (556AZ B+8)			FPKM (579HO B)			FPKM (579HO B+8)			Average (FPKM)				Read count		579HO B vs 556AZ B				Read count		579HO B+8 vs 556AZ B+8
Gene ID	Gene Description	B-1	B-2	B-3	B+8-1	B+8-2	B+8-3	B-1	B-2	B-3	B+8-1	B+8-2	B+8-3	556AZ B	556AZ B+8	579HO B	579HO B+8	570HO B	556AZ B	log2FoldChange	pval	padj	Significant	570HO B+8	556AZ B+8	log2FoldChange	pval	padj	Significant
Solyc02g061790.2	Activated RNA Pol II transcriptional coactivator p15	19.8033	27.4771	26.838	25.8924	18.8531	21.4285	53.9135	56.4211	60.3026	58.3487	57.2564	59.276	24.7061	22.058	56.8791	58.2937	712.349	273.972	1.3786	1.5312e-07	1.933e-05	TRUE	718.623	288.271	1.3178	1.3048e-14	4.6115e-13	TRUE
Solyc03g097990.2	RNA Pol II subunit	23.9379	14.8463	15.681	5.89159	5.47293	5.72982	18.4901	15.1839	15.1596	13.9875	11.1137	17.4808	18.1551	5.69811	16.2778	14.194	387.906	377.32	0.039918	0.92625	1	FALSE	333.678	141.824	1.2344	3.7133e-06	3.437e-05	TRUE
Solyc02g085560.2	DNA-directed RNA Pol III region	2.85214	2.773	2.92783	4.33745	4.57491	4.88779	2.13707	2.61319	2.68505	7.99089	9.2916	13.4519	2.85099	4.60005	2.47844	10.2448	124.025	125.399	-0.015889	0.93304	1	FALSE	503.693	239.115	1.0748	0.00076263	0.0039559	TRUE
Solyc06g005790.2	DNA-directed RNA Pol II subunit	15.6288	16.7532	18.0227	20.2291	18.8203	19.8146	13.6576	16.639	14.3758	33.9896	32.5194	35.4722	16.8016	19.6213	14.8908	33.9937	352.515	351.111	0.0057545	0.98581	1	FALSE	792.227	483.767	0.7116	8.1242e-06	6.931e-05	TRUE
Solyc02g078580.1	RNA Pol-associated RTF1 homolog	16.4322	18.9543	12.1771	11.6512	13.8153	12.3822	12.1211	11.6177	12.1455	18.4801	21.8669	23.3331	15.8545	12.6162	11.9614	21.2267	519.734	601.772	-0.21144	0.43149	0.87494	FALSE	908.803	570.327	0.67218	1.0912e-05	9.0656e-05	TRUE
Solyc06g073870.2	DNA-directed RNA Pol II subunit RPB4	76.2608	81.4129	77.8965	64.0939	73.4538	74.6885	75.0048	90.0063	89.3512	108.457	130.558	116.807	78.5234	70.7454	84.7874	118.608	1464.45	1192.19	0.29674	0.22289	0.68894	FALSE	2015.73	1269.04	0.66757	6.5292e-07	7.0987e-06	TRUE
Solyc03g121020.2	RNA Pol II-associated factor 1 homolog	10.3693	13.067	9.09289	9.08781	8.93906	8.94904	11.783	8.72304	9.14446	14.2532	15.8706	13.9468	10.8431	8.99197	9.88349	14.6902	497.901	480.318	0.05187	0.7445	1	FALSE	731.457	473.261	0.62814	8.1802e-05	0.00055479	TRUE
Solyc06g071450.2	RNA Pol II transcription factor B subunit 4	4.62968	4.84364	4.40824	4.72824	3.965	4.82318	4.6465	3.99127	6.933	6.48541	7.02634	7.06276	4.62719	4.50547	5.19026	6.85817	143.739	112.256	0.35666	0.34829	0.81497	FALSE	186.529	129.686	0.52437	0.033386	0.098503	FALSE
Solyc06g083360.2	DNA-directed RNA Polymerase II subunit L	116.481	111.089	118.227	129.665	134.711	135.665	84.5088	134.834	90.6366	184.698	182.727	229.398	115.265	133.347	103.326	198.941	1150.73	1128.87	0.027672	0.93108	1	FALSE	2179.12	1544.25	0.49684	0.00022251	0.0013402	TRUE
Solyc01g097320.2	Mediator of RNA Pol II transcription subunit 14 subunit Med14	11.0168	8.74884	10.1456	11.0661	11.3793	11.0315	10.8585	13.0209	9.9967	15.0876	15.6909	16.6775	9.97039	11.159	11.292	15.8187	1449.38	1124.6	0.36602	0.13042	0.54093	FALSE	2001.01	1492.16	0.42333	0.0015715	0.0074179	TRUE
Solyc05g010300.2	DNA-directed RNA Pol II subunit 3	25.2065	25.1957	24.764	27.7544	28.7409	28.9994	25.2643	24.2018	25.0957	40.5587	39.8461	39.3091	25.0554	28.4982	24.8539	39.9046	719.341	638.059	0.17299	0.48885	0.90645	FALSE	1138.25	859.029	0.40603	0.0049741	0.020008	TRUE
Solyc11g007810.1	Calcitonin peptide-receptor component protein	12.1848	17.7456	10.7033	15.2255	20.843	17.5661	7.57857	10.2554	12.8663	21.0248	19.9986	32.6193	13.5446	17.8782	10.2334	24.5476	116.88	134.998	-0.20791	0.5337	0.93237	FALSE	274.695	211.185	0.37932	0.19008	0.38275	FALSE
Solyc11g072730.1	DNA-directed RNA Pol III Subunit RPC1	3.79482	2.07946	1.80442	5.27251	5.04195	5.10824	2.5007	4.22946	3.53021	7.07542	6.26772	7.0996	2.55957	5.1409	3.42013	6.81425	321.1	206.68	0.63563	0.11155	0.50065	FALSE	628.098	501.274	0.32539	0.048275	0.1323	FALSE
Solyc03g121380.2	Dentin Sialophosphoprotein-like	15.0308	11.7937	10.6145	17.8944	16.0779	15.0456	14.882	14.4808	12.76	19.9919	20.3925	24.0782	12.4797	16.3393	14.0409	21.4875	1214.92	943.11	0.36536	0.13167	0.54326	FALSE	1833.81	1476.46	0.31271	0.021665	0.068848	FALSE
Solyc08g082580.2	Activated RNA Pol II transcriptional coactivator p15	39.3777	36.0656	30.6107	34.5535	39.5073	35.4793	28.1177	30.612	33.429	45.5963	51.3615	46.5131	35.3513	36.5134	30.7196	47.8236	618.122	621.049	-0.0068156	0.92689	1	FALSE	946.948	763.386	0.31087	0.032562	0.096557	FALSE
Solyc07g055830.2	RNA Pol II transcription factor SIII, subunit A	21.0139	25.6326	17.3653	17.0407	20.8052	17.8161	21.4608	19.5076	22.1467	27.1528	23.6621	21.0371	21.3373	18.554	21.0384	23.9507	611.405	542.953	0.1713	0.47545	0.90024	FALSE	685.929	560.8	0.29057	0.059905	0.15742	FALSE
Solyc01g094620.2	Mediator of RNA Pol II transcription subunit 12	13.9422	10.2613	14.4904	15.3393	12.945	14.467	14.0404	12.6276	11.5152	17.0718	16.7942	21.2039	12.898	14.2504	12.7278	18.3566	2089.72	1870.65	0.15977	0.4984	0.91313	FALSE	2973.88	2444.98	0.28252	0.059208	0.15594	FALSE
Solyc09g083340.1	DNA-directed RNA Pol II subunit RPB7	12.909	9.53955	12.7252	17.5778	17.622	17.8749	11.1891	16.5439	14.6636	17.5309	21.7689	28.8607	11.7246	17.6915	14.1322	22.7202	164.903	120.115	0.4572	0.20936	0.66788	FALSE	260.38	214.449	0.27998	0.23729	0.44859	FALSE
Solyc09g010500.2	DNA-directed RNA Pol II subunit-like protein	107.226	107.199	81.6305	123.686	126.543	122.519	69.2546	103.383	74.9724	157.733	142.36	173.548	98.6852	124.25	82.5366	157.88	1495.46	1560.67	-0.061577	0.78308	1	FALSE	2813.84	2341.68	0.265	0.04306	0.12073	FALSE
Solyc12g044640.1	Mediator of RNA Pol II transcription subunit 6	35.964	40.318	32.5313	34.0697	43.5334	41.7812	33.0674	34.5995	29.5719	43.9466	52.2	48.0074	36.2711	39.7948	32.4129	48.0514	544.638	535.345	0.024829	0.87835	1	FALSE	796.407	695.619	0.19521	0.18858	0.38074	FALSE
Solyc02g080430.2	Mediator of RNA Pol II transcription subunit 21	19.0691	19.1429	20.5915	22.1568	22.0769	21.5356	21.4876	26.6052	21.4729	28.7388	24.5485	26.1681	19.6012	21.9231	23.1886	26.4851	396.351	295.381	0.4242	0.12224	0.52259	FALSE	445.827	390.228	0.19217	0.2791	0.50326	FALSE
Solyc08g075580.1	DNA-directed RNA Pol III subunit F	38.1374	36.1826	31.8684	36.8124	38.6691	41.7669	25.5173	31.1815	32.5925	47.69	43.8034	40.2967	35.3961	39.0828	29.7638	43.93	309.029	321.224	-0.05584	0.79097	1	FALSE	448.477	421.46	0.089638	0.60907	0.83079	FALSE
Solyc09g014440.2	RNA Pol II C-terminal domain phosphatase-like 2	9.40765	11.7644	10.9899	10.3374	11.5302	11.4416	10.2545	10.8479	9.16119	12.1652	12.3944	12.4085	10.7206	11.1031	10.0878	12.3227	667.87	627.383	0.09022	0.66107	0.9864	FALSE	804.529	765.566	0.071618	0.63385	0.85261	FALSE
Solyc03g121210.2	Mediator of RNA Pol II transcription subunit 6	18.7296	20.0907	21.0904	17.603	21.1759	18.3126	26.2334	19.4315	21.033	17.5	23.9062	20.9863	19.9703	19.0305	22.2327	20.7975	364.989	290.16	0.331	0.20604	0.66357	FALSE	337.392	325.808	0.0504	0.75311	0.92879	FALSE
Solyc12g070100.1	Mediator of RNA Pol II transcription subunit 25 (AHRD V1 *-** MED25_XENTR)	29.1652	25.1433	25.1389	34.3658	28.8284	27.5047	23.0774	27.4215	23.1109	31.1173	32.6902	35.4483	26.4824	30.233	24.5366	33.0853	1330.74	1258.97	0.079986	0.76273	1	FALSE	1767.26	1710.65	0.046969	0.74164	0.92202	FALSE
Solyc08g078600.2	DNA-directed RNA Pol III subunit RPC5-like protein	7.62771	6.87423	6.42101	12.2273	12.9807	13.0294	7.43926	8.56029	7.08654	12.6038	14.6144	13.8401	6.97431	12.7458	7.69537	13.6861	418.207	332.158	0.33235	0.22328	0.68961	FALSE	733.082	721.222	0.02353	0.87087	0.98637	FALSE
Solyc05g025650.2	DNA-directed RNA Pol III subunit RPC4	6.08289	6.1931	5.27005	6.18737	6.89081	6.59519	5.37239	6.66967	7.53987	6.8348	6.80488	7.39955	5.84868	6.55779	6.52731	7.01308	131.245	102.798	0.35245	0.35693	0.82137	FALSE	138.5	136.811	0.017703	0.95745	1	FALSE
Solyc03g094030.2	Mediator of RNA Pol II transcription subunit 31	7.14723	8.28974	6.24985	10.7917	12.6592	11.7804	11.4147	8.58627	8.15401	13.2528	11.706	12.6904	7.22894	11.7438	9.385	12.5497	146.799	99.4947	0.56116	0.090376	0.45031	FALSE	194.057	191.758	0.017197	0.94639	1	FALSE
Solyc06g008010.2	Mediator of RNA Pol II transcription subunit 18	8.84374	7.52207	7.82272	7.33781	7.34356	8.9078	5.33348	7.6966	6.34283	10.3269	6.86603	7.96856	8.06284	7.86306	6.45764	8.38716	159.149	174.022	-0.12889	0.64939	0.98318	FALSE	203.211	201.364	0.013172	0.99845	1	FALSE
Solyc02g078550.2	RNA Pol II C-terminal domain phosphatase-like 1	9.61475	8.70897	7.40347	12.7675	14.6428	12.5859	7.86083	7.55572	5.92848	13.9233	13.9342	14.6962	8.57573	13.3321	7.11501	14.1846	551.668	582.649	-0.078827	0.80133	1	FALSE	1086.11	1078.31	0.010411	0.92545	1	FALSE
Solyc03g083300.2	Mediator of RNA Pol II transcription subunit 22	19.3886	22.4401	19.9018	15.4063	18.4661	19.9142	13.3241	18.0648	14.142	23.2061	19.3068	13.1225	20.5768	17.9289	15.177	18.5452	310.328	370.071	-0.25401	0.36803	0.82879	FALSE	373.5	380.792	-0.027898	0.93713	1	FALSE
Solyc07g005450.2	RNA Pol II C-terminal domain phosphatase-like 4 phosphatase domain	5.90672	7.41475	7.54495	6.05962	6.48136	7.22997	6.03755	5.25768	4.68433	5.698	7.73373	7.0309	6.95548	6.59032	5.32652	6.82087	237.824	275.595	-0.21266	0.53166	0.93207	FALSE	300.881	306.964	-0.028878	0.89034	0.9967	FALSE
Solyc02g078440.2	RNA Pol II transcription factor B subunit 2	5.83389	5.46097	3.78476	7.1678	7.63089	7.98638	4.45386	4.56513	4.922	8.15338	6.99628	8.15053	5.02654	7.59502	4.647	7.76673	181.977	171.225	0.087859	0.81244	1	FALSE	299.343	309.34	-0.047391	0.7886	0.95543	FALSE
Solyc04g081430.2	Mediator of RNA Pol II transcription subunit 7	12.6176	13.2044	10.2129	9.20943	11.0695	11.5794	10.5433	11.0803	11.1288	11.8818	11.2966	9.17744	12.0116	10.6195	10.9175	10.7853	186.629	179.636	0.055093	0.86714	1	FALSE	181.646	188.666	-0.054704	0.83522	0.97311	FALSE
Solyc07g005460.2	RNA Pol II C-terminal domain phosphatase-like 4	7.30077	9.40552	7.70111	8.12596	9.11837	11.221	5.65125	6.76084	5.99245	10.1186	8.12624	9.74328	8.1358	9.48843	6.13485	9.32937	279.734	326.505	-0.22305	0.45373	0.88835	FALSE	418.682	449.619	-0.10285	0.51539	0.75688	FALSE
Solyc03g118380.1	DNA-directed RNA Pol II subunit	64.8902	63.2328	53.4259	87.2626	82.6783	98.8164	49.0977	65.816	51.837	100.117	87.135	74.2665	60.5163	89.5857	55.5836	87.1727	591.313	563.234	0.070187	0.79665	1	FALSE	913.161	991.829	-0.11922	0.40859	0.651	FALSE
Solyc12g063050.1	RNA Pol II C-terminal domain phosphatase-like 3	27.3382	21.3294	22.803	23.6541	22.8062	23.3466	19.7929	18.7621	14.9475	20.9687	23.6581	22.8048	23.8235	23.269	17.8342	22.4772	1469.72	1724.14	-0.23034	0.33664	0.80591	FALSE	1829.71	2002.8	-0.1304	0.32449	0.55781	FALSE
Solyc06g036000.2	DNA-directed RNA Pol III subunit C	3.19272	2.09159	1.52798	3.48844	2.91562	3.08701	1.90964	2.89957	2.45809	3.4054	2.2395	3.36259	2.27076	3.16369	2.42244	3.0025	73.4635	59.3221	0.30846	0.54528	0.93735	FALSE	89.4158	99.8409	-0.1591	0.56995	0.79668	FALSE
Solyc05g051620.2	DNA-directed RNA Pol III subunit RPC4	3.04956	3.69204	3.04283	8.00356	9.64713	6.73355	2.57224	3.27259	2.47275	7.38357	6.88203	8.49187	3.26147	8.12808	2.77252	7.58582	83.3789	86.2715	-0.049202	0.9419	1	FALSE	224.657	254.34	-0.17903	0.40631	0.6485	FALSE
Solyc11g069910.1	DNA-directed RNA Pol II subunit J	66.3108	66.7356	63.9983	67.3885	75.0641	68.0143	61.949	67.815	63.9621	64.0422	65.0838	65.6943	65.6816	70.1556	64.5754	64.9401	508.43	454.538	0.16165	0.5406	0.93668	FALSE	503.605	574.714	-0.19055	0.25368	0.4705	FALSE
Solyc03g094070.2	Mediator of RNA Pol II transcription subunit 31	2.44206	0.774757	4.46025	1.6306	2.46297	2.22873	1.8155	1.3884	0.678088	1.4836	1.89286	2.35766	2.55902	2.10743	1.294	1.91137	13.8469	24.8444	-0.84336	0.38165	0.84019	FALSE	20.304	23.5944	-0.21669	0.73724	0.91885	FALSE
Solyc06g054080.2	RNA Pol II accessory factor Cdc73 family	23.1736	24.5244	24.0339	18.3008	20.6926	22.8697	21.6277	20.2254	17.0328	19.2973	18.7887	16.286	23.9106	20.621	19.6286	18.124	658.817	708.417	-0.10472	0.73542	1	FALSE	600.81	721.466	-0.26402	0.093479	0.22339	FALSE
Solyc05g009710.2	Mediator of RNA Pol II transcription subunit 25	4.36808	4.62773	4.73387	6.50909	7.72762	6.91822	4.23683	4.78944	2.96709	5.59013	6.88817	5.95419	4.57656	7.05164	3.99779	6.14416	132.713	134.306	-0.017215	0.98744	1	FALSE	201.523	244.096	-0.27651	0.21199	0.41387	FALSE
Solyc04g015180.2	DNA-directed RNA Pol IV & V Subunit 4	28.1847	30.505	29.7303	41.2799	40.2358	40.3208	24.8584	26.9235	25.3458	37.596	34.8851	32.1773	29.4734	40.6122	25.7092	34.8861	469.95	474.641	-0.014328	0.96926	1	FALSE	628.27	773.278	-0.2996	0.05362	0.14403	FALSE
Solyc04g039950.2	Mediator of RNA Pol II transcription subunit 13	19.8768	18.2142	20.9886	26.6048	26.8491	25.2295	17.4652	20.729	16.2593	21.8678	23.1984	22.0738	19.6932	26.2278	18.1511	22.38	2496.33	2388.43	0.063745	0.78186	1	FALSE	3033.89	3758.61	-0.30903	0.015058	0.050783	FALSE
Solyc01g111910.2	RNA Pol II-associated protein 1	14.3236	11.46	10.8802	26.6246	27.3834	27.9011	10.9805	10.327	11.2569	19.4849	18.9352	23.8916	12.2213	27.303	10.8548	20.7706	1189.54	1170.33	0.02348	0.97263	1	FALSE	2241.62	3115.54	-0.47494	0.00017138	0.0010733	TRUE
Solyc08g065160.2	Mediator of RNA Pol II transcription subunit 10	87.599	102.868	94.5304	55.63	58.031	69.1535	73.9706	81.674	80.6198	36.0431	38.3486	34.0253	94.9993	60.9382	78.7548	36.139	1565.89	1663.77	-0.08747	0.71972	1	FALSE	707.612	1259.98	-0.83238	1.0501e-08	1.6421e-07	TRUE
Solyc04g072880.2	RNA Pol II holoenzyme cyclin-like subunit	12.3863	11.7104	17.7518	14.1034	17.5948	17.6568	16.2459	12.0556	14.7561	9.18456	10.1364	7.85066	13.9495	16.4517	14.3525	9.0572	411.985	356.633	0.20815	0.44355	0.8826	FALSE	256.676	491.624	-0.93761	3.5234e-07	4.0603e-06	TRUE
