# Supplementary material for: Engineered Ripening-Specific Accumulation of Polyamines Spermidine and Spermine in Tomato Fruit Upregulates Clustered C/D Box snoRNA Gene Transcripts in Concert with Ribosomal RNA Biogenesis in the Red Ripe Fruit
Source: Plants (Basel). 2020 Dec 4;9(12):1710. doi: 10.3390/plants9121710 (PMC7762058; doi:10.3390/plants9121710)
Supplement: Supplementary file 1 [file plants-09-01710-s001.zip › Table S2.xlsx]

## Sheet: Table S2
Table S2. Summary of RNAseq analysis of differential expression of ribosomal protein genes in 556AZ and 579HO tomato fruit at breaker (B) and breaker+8 (B+8) stages.
		FPKM (556AZ B)			FPKM (556AZ B+8)			FPKM (579HO B)			FPKM (579HO B+8)			Average (FPKM)				Read count		579HO B vs 556AZ B				Read count		579HO B+8 vs 556AZ B+8
Gene ID	Gene Description	B-1	B-2	B-3	B+8-1	B+8-2	B+8-3	B-1	B-2	B-3	B+8-1	B+8-2	B+8-3	556AZ B	556AZ B+8	579HO B	579HO B+8	570HO B	556AZ B	log2FoldChange	pval	padj	Significant	570HO B+8	556AZ B+8	log2FoldChange	pval	padj	Significant
Solyc09g090610.2	50S ribosomal protein L14	111.459	74.3556	43.1788	48.4442	50.129	54.4528	86.8206	102.499	131.452	262.444	353.857	314.905	76.331	51.0087	106.924	310.402	1455.79	890.342	0.70937	0.061997	0.36822	FALSE	4150.43	720.413	2.5264	2.4816e-28	3.4517e-26	TRUE
Solyc10g083740.1	60S ribosomal protein L24e	68.6174	68.0609	37.1927	5.36974	5.87529	6.6205	35.3208	34.3218	48.1727	37.9832	36.3379	32.4613	57.957	5.95518	39.2718	35.5941	434.366	554.515	-0.35232	0.20415	0.66091	FALSE	386.998	68.3566	2.5012	1.0726e-27	1.4017e-25	TRUE
Solyc09g092080.2	50S ribosomal protein L7Ae	11.4451	14.0054	10.3548	7.17635	4.88456	7.1045	7.72497	12.329	17.8134	30.3971	39.029	30.6771	11.9351	6.38847	12.6224	33.3678	185.289	152.65	0.27954	0.57043	0.94906	FALSE	479.464	97.2312	2.3019	2.3184e-22	1.9765e-20	TRUE
Solyc09g083370.2	30S ribosomal protein S19	1.89152	2.64531	1.35866	1.4871	2.06033	2.09999	3.20014	2.13323	2.63359	6.81478	8.84246	8.27633	1.96516	1.88247	2.65565	7.97786	47.8139	30.9648	0.6268	0.21614	0.67852	FALSE	141.92	35.2904	2.0077	5.531e-10	1.0575e-08	TRUE
Solyc07g066380.2	Ribosomal protein L41	461.358	417.688	393.311	449.918	413.939	456.398	642.863	553.752	630.619	1554.86	1829.11	1742.89	424.119	440.085	609.078	1708.95	6907.25	4217.86	0.7116	0.0017921	0.036565	TRUE	19108	5203.92	1.8765	8.3755e-52	4.7431e-49	TRUE
Solyc05g007250.2	Ribosomal protein S4	141.346	139.774	98.2274	79.5195	85.3861	83.9599	143.807	135.484	202.722	300.5	300.555	363.159	126.449	82.9552	160.671	321.405	3482.91	2383.56	0.54718	0.052365	0.33617	FALSE	6842.9	1866.66	1.8741	9.0176e-38	2.3063e-35	TRUE
Solyc06g062760.2	50S ribosomal protein L34	5.23624	4.4913	5.06309	3.71473	5.54365	6.35401	9.43	10.9461	10.2116	20.3689	19.4122	19.5065	4.93021	5.20413	10.1959	19.7625	203.42	86.4452	1.2346	0.00031645	0.010345	TRUE	388.161	107.654	1.8503	7.8955e-18	4.2391e-16	TRUE
Solyc05g007560.2	60S ribosomal protein L34	156.955	175.085	123.237	79.9501	77.0729	86.8468	129.358	154.893	204.163	303.362	337.322	282.897	151.759	81.2899	162.804	307.86	2550.94	2071.44	0.30039	0.29666	0.76619	FALSE	4735.89	1321.51	1.8415	1.5112e-44	5.7054e-42	TRUE
Solyc01g016470.2	Ribosomal protein 60S	48.054	43.9067	32.0918	30.3976	32.1733	30.4226	35.3676	37.2339	49.7166	104.966	120.558	118.581	41.3508	30.9978	40.7727	114.702	622.579	548.453	0.18289	0.54957	0.94026	FALSE	1720.86	491.414	1.8081	8.4074e-35	1.8346e-32	TRUE
Solyc05g054580.2	60S acidic ribosomal protein L10	236.587	227.47	153.49	112.9	123.04	128.298	184.402	176.209	243.372	404.622	378.78	511.217	205.849	121.413	201.328	431.54	6402.3	5686.26	0.17111	0.51033	0.9205	FALSE	13483	4009.06	1.7498	7.0692e-17	3.3164e-15	TRUE
Solyc03g078290.2	40S ribosomal protein S13	97.4877	92.7521	68.965	60.757	53.5947	63.299	87.3258	86.4674	108.644	183.491	172.417	262.012	86.4016	59.2169	94.1455	205.974	1501.5	1200.01	0.32336	0.19795	0.6525	FALSE	3228.27	982.723	1.7159	3.3548e-08	4.7411e-07	TRUE
Solyc06g074430.2	60s acidic ribosomal protein-like protein	323.663	369.839	256.728	176.168	177.982	195.668	250.227	331.596	369.009	585.976	601.662	682.852	316.744	183.273	316.944	623.497	4849.52	4225.02	0.19888	0.42566	0.87088	FALSE	9365.07	2909.85	1.6863	7.384e-41	2.3109e-38	TRUE
Solyc08g007140.2	60S ribosomal protein L37a	230.115	244.108	152.184	109.931	124.661	121.468	192.381	253.652	364.201	363.26	384.709	357.907	208.802	118.687	270.078	368.625	2819.52	1888.38	0.5783	0.15299	0.58308	FALSE	3771.47	1282.09	1.5566	2.8625e-32	5.1974e-30	TRUE
Solyc12g008700.1	40S ribosomal protein S30-like	266.093	295.197	150.014	175.822	200.081	236.045	267.291	288.228	387.711	642.582	603.035	642.519	237.101	203.982	314.41	629.379	1336.72	872.438	0.61557	0.048675	0.3221	FALSE	2627.79	899.031	1.5474	1.6601e-29	2.5474e-27	TRUE
Solyc11g012110.1	60S ribosomal protein L6	347.471	317.646	235.754	236.253	240.372	238.485	283.999	301.349	360.667	667.266	765.618	765.747	300.291	238.37	315.338	732.877	4888.82	4048.94	0.27194	0.27038	0.73893	FALSE	11173	3841.1	1.5404	2.1047e-35	4.8136e-33	TRUE
Solyc04g016390.1	50S ribosomal protein L33	23.2977	16.582	19.3091	12.4065	14.7601	17.5741	21.7121	18.2465	25.8433	43.8696	50.4306	42.6037	19.7296	14.9136	21.934	45.6347	90.1112	70.9188	0.34554	0.44416	0.88276	FALSE	184.579	63.6175	1.5367	2.2535e-08	3.3065e-07	TRUE
Solyc09g011420.2	50S ribosomal protein L7Ae	42.0023	37.2741	19.8775	33.1794	31.0214	33.1405	40.7155	39.9135	52.3119	99.8441	100.571	93.9094	33.0513	32.4471	44.3136	98.1081	634.251	408.117	0.63607	0.023225	0.20863	FALSE	1380.96	482.983	1.5156	5.0654e-24	4.9377e-22	TRUE
Solyc04g072660.2	Ribosomal protein L30e	142.877	159.129	117.406	66.6569	52.6313	65.7338	122.817	163.045	179.195	178.281	186.966	185.714	139.804	61.674	155.019	183.654	2553.1	2009.16	0.34566	0.15626	0.58839	FALSE	2970.29	1056.14	1.4918	2.4343e-28	3.4059e-26	TRUE
Solyc10g085480.1	60S ribosomal protein L24	394.971	428.476	297.268	246.012	263.36	263.881	376.471	395.296	495.061	780.379	787.732	725.381	373.572	257.751	422.276	764.497	4697.91	3622.87	0.37488	0.11196	0.5016	FALSE	8362.36	2978.12	1.4895	9.9617e-33	1.9263e-30	TRUE
Solyc10g084610.1	60S ribosomal protein L23A	14.5952	15.1124	7.23721	10.209	11.4138	10.9951	11.8312	10.4636	13.2101	30.7889	35.0658	28.9605	12.3149	10.8726	11.835	31.6051	123.484	111.178	0.15145	0.68547	0.99235	FALSE	324.837	117.975	1.4612	2.4117e-11	5.6018e-10	TRUE
Solyc05g054070.2	60S ribosomal protein L6	104.452	96.8214	81.9309	61.5726	65.3683	72.1358	99.7309	117.203	141.844	196.077	200.31	177.48	94.4016	66.3589	119.593	191.289	2878.23	1980.95	0.53899	0.027131	0.22957	FALSE	4523.29	1657.09	1.4487	4.0114e-29	5.9262e-27	TRUE
Solyc01g104370.2	60S acidic ribosomal protein P1	314.385	304.211	188.723	229.549	249.469	265.498	289.25	336.303	386.055	675.248	701.529	761.911	269.106	248.172	337.203	712.896	4987.92	3450.76	0.53153	0.024716	0.21752	FALSE	10362.4	3810.56	1.4433	3.5272e-31	6.0355e-29	TRUE
Solyc05g051000.2	40S ribosomal protein S13	41.484	41.6278	23.7199	26.2593	26.2925	30.1123	30.2541	41.3003	51.0634	83.9646	77.1092	75.9071	35.6106	27.5547	40.8726	78.9936	713.554	537.31	0.40927	0.24344	0.71084	FALSE	1352.62	498.596	1.4398	8.3757e-22	6.5966e-20	TRUE
Solyc01g099670.2	40S ribosomal protein S10-like	212.701	206.201	129.086	142.627	158.376	157.96	151.552	172.874	211.011	435.034	404.583	452.506	182.663	152.987	178.479	430.708	3800.9	3371.88	0.17279	0.52741	0.93096	FALSE	9009.65	3380.65	1.4142	8.4649e-30	1.3423e-27	TRUE
Solyc08g006900.2	60S Ribosomal protein L32-1 Like	23.5859	20.7624	17.9984	19.3721	19.0227	23.5903	15.7498	26.5425	31.1017	60.4022	56.1651	53.5629	20.7822	20.6617	24.4647	56.71	772.532	570.198	0.43813	0.25473	0.72487	FALSE	1754.27	675.343	1.3772	7.3834e-22	5.8931e-20	TRUE
Solyc11g065670.1	Ribosomal protein L12	265.024	258.533	192.363	190.168	196.739	213.976	242.63	228.415	301.205	506.811	529.494	608.138	238.64	200.294	257.416	548.148	2896.72	2340.24	0.30776	0.20603	0.66357	FALSE	6065.88	2342.54	1.3726	3.6667e-27	4.639e-25	TRUE
Solyc07g043360.1	60S ribosomal protein L27	414.576	399.537	263.739	270.444	260.399	301.253	345.129	417.622	389.181	730.666	755.881	777.216	359.284	277.365	383.977	754.588	3517.21	2860.4	0.29822	0.20525	0.66197	FALSE	6801.83	2643.07	1.3637	3.4668e-27	4.4095e-25	TRUE
Solyc06g071530.2	60S ribosomal protein L44	138.068	171.633	102.171	106.926	105.552	115.105	162.296	151.8	199.32	281.542	304.422	304.509	137.291	109.194	171.139	296.825	2213.9	1548.77	0.51547	0.026978	0.22886	FALSE	3777.52	1468.9	1.3627	2.3419e-25	2.5669e-23	TRUE
Solyc11g042610.1	40S ribosomal protein S5	88.8566	89.8999	51.5246	49.7176	52.4542	56.6609	59.1097	81.0775	91.6257	150.212	141.593	136.256	76.7604	52.9442	77.271	142.687	1106.28	950.776	0.21854	0.50242	0.91555	FALSE	2005.14	785.935	1.3512	4.9058e-22	4.0236e-20	TRUE
Solyc06g075180.1	40S ribosomal protein L12	376.521	507.291	376.833	90.4697	70.0882	105.26	179.706	224.702	308.366	240.096	244.426	231.73	420.215	88.6058	237.591	238.751	2681.7	4151.99	-0.63066	0.01881	0.18313	FALSE	2643.06	1038.02	1.3484	4.3554e-23	3.9539e-21	TRUE
Solyc06g068710.2	Ribosomal protein S27	11.2066	10.8026	5.31579	7.3732	8.2338	8.06594	7.48052	6.49158	9.1811	19.2927	19.4101	24.8027	9.10833	7.89098	7.71773	21.1685	142.639	145.368	-0.027344	0.90265	1	FALSE	384.724	151.538	1.3441	6.6586e-11	1.4583e-09	TRUE
Solyc08g075700.2	60S ribosomal protein L13	271.688	265.568	201.175	174.843	175.548	202.082	222.676	297.144	309.869	523.391	457.713	486.228	246.144	184.158	276.563	489.11	5915.38	4584.16	0.36781	0.12689	0.5332	FALSE	10275.5	4088.88	1.3294	8.8365e-27	1.0834e-24	TRUE
Solyc03g034190.2	Ribosomal protein PSRP-3	15.3669	13.2774	13.654	23.6941	20.9795	20.8617	27.6671	26.8677	24.5853	53.489	67.3614	52.3262	14.0994	21.8451	26.3733	57.7255	495.042	232.488	1.0904	7.2714e-05	0.0033337	TRUE	1069.39	428.09	1.3208	2.9421e-12	7.6898e-11	TRUE
Solyc08g076340.2	40S ribosomal protein S30-like	46.5776	42.9618	27.3578	28.8959	32.0446	30.9957	37.7088	37.861	46.7192	79.3145	81.9303	80.1622	38.9657	30.6454	40.763	80.469	1309.36	1085.24	0.27086	0.29285	0.76261	FALSE	2542.52	1022.67	1.3139	2.8219e-22	2.3801e-20	TRUE
Solyc07g005050.2	60S ribosomal protein L39e	287.346	378.854	360.184	103.673	99.8246	111.257	220.175	307.166	371.787	271.334	286.505	268.481	342.128	104.918	299.71	275.44	4118.4	4139.91	-0.0075148	0.92098	1	FALSE	3712.74	1494.94	1.3124	1.0648e-23	1.0171e-21	TRUE
Solyc01g010540.2	Ribosomal protein S9	75.9769	67.2093	43.3707	47.817	49.5916	50.6832	53.3819	66.8244	77.1154	130.839	124.292	131.655	62.1856	49.364	65.7739	128.929	1336.16	1092.85	0.28999	0.29942	0.76945	FALSE	2571.94	1040.74	1.3053	6.0759e-22	4.9155e-20	TRUE
Solyc06g073800.2	40S ribosomal protein S11	71.885	67.7938	50.3371	43.8061	48.6216	36.346	67.1999	68.9436	89.326	109.005	115.64	111.607	63.3386	42.9246	75.1565	112.084	1297.36	951.313	0.44759	0.077215	0.41424	FALSE	1902.03	769.757	1.3051	9.0283e-21	6.5469e-19	TRUE
Solyc09g075160.2	60S ribosomal protein L22-2	30.3389	26.3637	13.3847	19.0105	15.588	19.2841	16.7131	12.9524	17.0363	51.8564	38.2166	49.3992	23.3624	17.9609	15.5673	46.4907	291.721	378.038	-0.37394	0.24014	0.7074	FALSE	858.254	351.155	1.2893	5.8816e-11	1.3013e-09	TRUE
Solyc01g104590.2	60S ribosomal protein L3	316.35	331.92	240.476	205.568	195.462	213.063	262.942	308.42	338.843	541.277	506.964	537.241	296.249	204.698	303.402	528.494	13882.8	11819.7	0.2321	0.32903	0.79856	FALSE	23770.6	9736.72	1.2877	2.8788e-26	3.4409e-24	TRUE
Solyc02g021400.1	40S ribosomal protein S28	558.752	681.593	409.19	430.729	426.488	455.629	410.387	474.606	597.137	1009.15	1046.32	1298.22	549.845	437.615	494.043	1117.9	2200.63	2131.69	0.045913	0.90056	1	FALSE	4888.27	2023.66	1.2724	1.3113e-14	4.6276e-13	TRUE
Solyc04g077130.1	50S ribosomal protein 6, chloroplastic	61.2435	37.8679	43.3182	56.637	51.0545	68.2283	143.334	119.822	146.74	160.085	156.671	127.551	47.4765	58.6399	136.632	148.102	1029.23	311.952	1.7222	4.7955e-11	1.4915e-08	TRUE	1099.88	460.26	1.2568	8.6843e-14	2.7726e-12	TRUE
Solyc03g120780.2	60S ribosomal protein L37 related	204.208	181.653	134.905	143.654	157.574	150.656	180.347	177.698	228.029	343.155	403.7	387.955	173.589	150.628	195.358	378.27	2523.62	1949.16	0.37264	0.13156	0.5431	FALSE	4806.15	2021.45	1.2495	1.1253e-22	9.9132e-21	TRUE
Solyc12g096150.1	60S ribosomal protein L13	146.768	142.736	103.912	99.9758	115.836	109.951	117.841	119.139	167.194	292.957	273.1	248.279	131.139	108.588	134.724	271.445	1881.55	1593.1	0.24008	0.36249	0.82497	FALSE	3724.96	1573.07	1.2436	9.3248e-22	7.3198e-20	TRUE
Solyc01g009100.2	60S ribosomal protein L30 Like	69.3548	66.8556	40.0608	33.5999	34.7141	35.6221	57.3202	65.1181	91.78	86.9715	92.1533	80.712	58.7571	34.6454	71.4061	86.6123	1382.62	983.903	0.49081	0.15001	0.57835	FALSE	1646.17	695.661	1.2427	3.132e-18	1.757e-16	TRUE
Solyc07g063890.2	50S ribosomal protein L2	150.368	131.425	77.5073	68.0687	76.3416	76.908	112.554	130.478	139.51	178.615	193.652	180.712	119.767	73.7728	127.514	184.326	3019.49	2451.19	0.30082	0.22501	0.69169	FALSE	4293.12	1814.18	1.2427	4.1161e-22	3.3876e-20	TRUE
Solyc06g068400.2	60S ribosomal protein L7-like protein	19.6687	19.3025	11.7499	8.79554	9.07873	8.48992	12.5868	11.6158	15.5245	19.8847	23.4526	22.0394	16.9071	8.78806	13.2423	21.7922	332.213	368.005	-0.14762	0.55252	0.9412	FALSE	537.902	229.25	1.2304	1.4381e-11	3.4378e-10	TRUE
Solyc01g008090.2	Ribosomal protein S27	45.8422	36.5369	26.7562	22.5358	32.3582	34.1571	39.4252	34.7221	47.0115	64.8528	75.0951	79.271	36.3784	29.6837	40.3863	73.073	523.181	408.613	0.35658	0.20965	0.66814	FALSE	931.482	398.722	1.2241	1.3262e-14	4.6732e-13	TRUE
Solyc02g070360.2	40S ribosomal protein S4-like protein	65.5146	48.9256	36.2482	41.8433	46.2665	49.2227	52.761	49.8283	68.4571	108.438	114.59	114.237	50.2295	45.7775	57.0154	112.422	1407.98	1073.08	0.39187	0.15209	0.58175	FALSE	2729.81	1173.79	1.2176	1.0139e-19	6.7108e-18	TRUE
Solyc04g010240.2	60S ribosomal protein L35	172.454	186.287	136.864	79.5882	83.7254	72.7197	136.797	143.328	198.895	192.642	204.398	181.463	165.201	78.6778	159.673	192.834	2295.17	2070.8	0.14841	0.58642	0.95509	FALSE	2723.14	1174.13	1.2137	7.7794e-20	5.2269e-18	TRUE
Solyc12g038980.1	50S ribosomal protein L7Ae	197.352	161.189	102.02	95.1731	95.3826	104.048	105.145	157.68	167.842	254.548	240.527	226.867	153.52	98.2012	143.556	240.648	1512.8	1394.88	0.11708	0.80652	1	FALSE	2488.55	1073.17	1.2134	3.0893e-19	1.9185e-17	TRUE
Solyc11g068420.1	Ribosomal protein L1	307.274	295.379	265.838	106.592	107.805	109.064	103.154	234.331	284.994	292.68	258.607	240.467	289.497	107.82	207.493	263.918	3053.97	3705.29	-0.2789	0.34183	0.80913	FALSE	3796.41	1639.23	1.2116	9.7342e-21	7.016e-19	TRUE
Solyc04g063290.2	30S ribosomal protein S5	327.906	312.832	222.404	197.144	176.885	202.312	212.519	236.069	312.656	479.288	443.392	476.964	287.714	192.114	253.748	466.548	6365.34	6269.08	0.021983	0.97045	1	FALSE	11491.6	5006.48	1.1987	2.4132e-22	2.05e-20	TRUE
Solyc04g074300.2	30S ribosomal protein S5	345.184	356.74	255.892	198.102	188.527	211.568	215.558	284.703	339.254	444.822	484.037	506.187	319.272	199.399	279.838	478.349	7585.27	7528.33	0.010872	0.93958	1	FALSE	12723.8	5608.3	1.1819	5.738e-22	4.6739e-20	TRUE
Solyc06g005110.2	Ribosomal protein S23	9.68381	9.5508	7.96604	7.19998	13.618	9.99966	4.13419	18.1456	9.3911	21.8559	25.8483	25.6665	9.06688	10.2726	10.557	24.4569	143.433	107.172	0.42045	0.5617	0.94627	FALSE	325.309	143.719	1.1786	2.2984e-08	3.3682e-07	TRUE
Solyc06g007570.2	40S ribosomal protein S8	99.3377	96.8048	68.5763	86.3987	82.8505	88.3725	120.431	100.935	137.149	197.093	228.295	188.437	88.2396	85.8739	119.505	204.608	2451.14	1576.77	0.63648	0.0071512	0.096758	FALSE	4133.59	1833.67	1.1727	1.5655e-19	1.0063e-17	TRUE
Solyc06g082140.2	Ribosomal protein L41	197.764	202.889	138.321	77.5968	88.8969	97.1772	188.4	149.841	221.694	202.746	230.144	188.374	179.658	87.8903	186.645	207.088	2195.24	1841.16	0.25377	0.29449	0.76432	FALSE	2398.55	1074.11	1.159	1.7778e-17	9.074e-16	TRUE
Solyc08g006040.2	40S ribosomal protein S6	113.113	111.797	73.9269	74.3756	75.0372	82.3554	97.0835	119.71	131.882	203.884	178.314	162.093	99.6123	77.2561	116.225	181.43	3005.31	2236.79	0.42609	0.077872	0.41602	FALSE	4610.49	2074.45	1.1522	2.3374e-16	1.045e-14	TRUE
Solyc06g071880.2	60S ribosomal protein L17	85.667	87.8079	43.3646	57.6899	67.1616	67.8538	69.8606	78.6191	87.0432	150.762	156.138	145.021	72.2798	64.2351	78.5076	150.64	1428.68	1137.09	0.32934	0.22051	0.68543	FALSE	2696.31	1213.53	1.1518	5.7284e-18	3.125e-16	TRUE
Solyc10g052660.1	40S ribosomal protein S25-1	191.714	227.111	132.116	117.906	133.178	139.96	193.479	175.051	277.785	291.337	337.28	288.132	183.647	130.348	215.438	305.583	1584.37	1174.25	0.43218	0.1861	0.63461	FALSE	2208.54	994.317	1.1513	2.877e-17	1.4199e-15	TRUE
Solyc06g007670.2	60S ribosomal protein L5-1	309.222	342.23	251.672	156.579	169.411	175.767	282.416	263.181	331.268	414.672	406.213	352.919	301.042	167.252	292.288	391.268	7611.67	6854.39	0.15118	0.51594	0.92414	FALSE	10030.5	4527.78	1.1475	8.2949e-21	6.0334e-19	TRUE
Solyc01g091220.2	40S ribosomal protein S13	51.8552	50.1883	31.9846	40.8421	37.3372	37.4275	43.7092	44.0594	51.5354	90.1002	84.7006	95.054	44.676	38.5356	46.4347	89.9516	983.172	821.512	0.25916	0.31232	0.78239	FALSE	1873.67	849.503	1.1412	3.7807e-16	1.653e-14	TRUE
Solyc07g065170.2	40S ribosomal protein S8	143.151	151.261	108.526	77.8494	87.9423	88.066	125.146	144.638	167.873	187.934	207.482	194.692	134.313	84.6192	145.886	196.703	3161.61	2537.11	0.31747	0.18903	0.63825	FALSE	4190.15	1903.13	1.1386	6.5534e-19	3.9763e-17	TRUE
Solyc11g020890.1	40S ribosomal protein S29	267.644	286.732	190.159	181.052	167.658	210.98	227.251	261.94	308.04	391.235	376.577	525.568	248.178	186.563	265.744	431.127	1021.68	830.322	0.2992	0.24439	0.71204	FALSE	1627.72	745.189	1.1272	7.0379e-07	7.5813e-06	TRUE
Solyc05g054990.2	Ribosomal protein S6	13.812	11.7012	11.2465	9.17921	9.74551	9.96339	15.0968	18.026	17.6775	24.3642	23.884	18.2811	12.2532	9.62937	16.9334	22.1764	295.854	187.143	0.66075	0.030092	0.24438	FALSE	381.383	174.874	1.1249	1.8629e-08	2.7867e-07	TRUE
Solyc01g096590.2	30S ribosomal protein S10	55.1591	55.9919	43.1547	40.0233	40.1027	42.4239	45.3908	49.2262	65.7781	92.7316	98.3912	89.0369	51.4352	40.85	53.465	93.3866	790.161	662.68	0.25383	0.35936	0.82361	FALSE	1355.87	626.759	1.1132	2.8015e-14	9.4785e-13	TRUE
Solyc05g053440.2	60S ribosomal protein L29	171.539	217.935	140.249	65.2407	85.896	96.7386	148.418	140.093	197.069	190.03	178.182	194.972	176.574	82.6251	161.86	187.728	1786.14	1701.8	0.06978	0.79691	1	FALSE	2036.13	944.981	1.1075	1.1816e-15	4.8042e-14	TRUE
Solyc06g007520.2	Ribosomal protein L10	233.433	241.212	168.4	143.511	162.27	172.267	261.093	226.76	289.186	351.861	397.347	331.667	214.348	159.349	259.013	360.292	5450.96	3935.08	0.47012	0.040072	0.28705	FALSE	7469.68	3486.66	1.0992	6.2867e-19	3.8439e-17	TRUE
Solyc09g075290.2	Ribosomal protein L18e	485	686.599	584.312	134.767	148.22	140.066	430.356	474.911	548.95	318.361	345.357	289.281	585.304	141.018	484.739	317.666	9628.84	10250.1	-0.0902	0.69397	0.9952	FALSE	6206.68	2909.48	1.0931	1.5842e-18	9.0575e-17	TRUE
Solyc10g078660.1	60S ribosomal protein L24	201.72	184.257	142.656	149.629	159.661	159.577	163.932	255.836	223.082	353.958	368.085	333.684	176.211	156.289	214.283	351.909	2414.49	1726.86	0.48357	0.058188	0.35515	FALSE	3896.12	1827.76	1.092	2.0479e-17	1.0342e-15	TRUE
Solyc07g009330.2	60S acidic ribosomal protein P3	209.039	228.291	171.388	122.398	112.916	123.574	177.512	170.531	223.216	280.589	268.188	258.748	202.906	119.629	190.42	269.175	2938.74	2736.63	0.1028	0.6899	0.99465	FALSE	4085.96	1920.6	1.0891	2.6892e-17	1.3381e-15	TRUE
Solyc07g055230.2	50S ribosomal protein L5	64.0214	60.4359	46.9421	41.8428	45.6105	39.4042	52.2962	62.3372	67.2088	92.4453	96.3137	95.8452	57.1331	42.2858	60.6141	94.868	1198.77	984.353	0.2843	0.27127	0.74008	FALSE	1844.54	868.755	1.0862	5.2803e-15	1.9624e-13	TRUE
Solyc04g008810.2	40S ribosomal protein S26	158.159	162.361	86.2882	101.417	90.8204	102.083	139.171	156.514	198.259	217.649	232.191	209.414	135.603	98.1066	164.648	219.752	2529.33	1801.51	0.48955	0.095624	0.46372	FALSE	3316.84	1566.21	1.0825	1.2271e-16	5.6452e-15	TRUE
Solyc11g008710.1	30S ribosomal protein S5	16.9234	13.2298	17.1722	16.8238	19.5956	18.9627	17.9397	18.4294	24.3521	42.4727	41.2477	40.0494	15.7751	18.4607	20.2404	41.2566	686.629	470.233	0.54616	0.045943	0.31099	FALSE	1375.57	649.791	1.082	1.0459e-13	3.3081e-12	TRUE
Solyc06g064630.2	Ribosomal protein L15e	231.655	225.776	141.87	156.085	153.472	162.046	148.423	171.87	222.756	358.052	354.155	342.752	199.767	157.201	181.016	351.653	3498.98	3345.65	0.064648	0.89385	1	FALSE	6674.39	3154.07	1.0814	4.6035e-18	2.5405e-16	TRUE
Solyc12g008720.1	60S ribosomal protein L31e	519.781	430.588	299.795	332.514	347.248	402.66	400.423	399.615	526.828	837.586	716.31	855.602	416.721	360.807	442.289	803.166	3608.24	2944.19	0.29343	0.2541	0.72408	FALSE	6439.11	3056.69	1.0749	1.4173e-17	7.2809e-16	TRUE
Solyc06g053820.2	30S ribosomal protein S19	40.8459	38.6988	32.8762	25.4443	26.0046	25.4145	21.4624	33.8067	37.8188	57.4764	56.3457	57.3284	37.4737	25.6211	31.0293	57.0502	537.722	565.517	-0.07271	0.6617	0.98668	FALSE	969.268	460.128	1.0749	5.2205e-12	1.3238e-10	TRUE
Solyc10g086330.1	60S ribosomal protein L23a	125.088	127.196	71.0151	88.3301	94.4694	99.7536	102.913	102.789	160.742	211.59	190.459	222.539	107.766	94.1844	122.148	208.196	1278.46	975.509	0.39018	0.2886	0.75824	FALSE	2138.26	1022.15	1.0648	9.0467e-15	3.2602e-13	TRUE
Solyc08g075090.2	60S ribosomal protein L7	56.6462	48.8075	34.9995	30.4732	31.0643	34.7856	38.8037	44.0866	56.6647	70.4347	73.5803	68.4858	46.8177	32.1077	46.5183	70.8336	1974.78	1722.38	0.19729	0.49989	0.91396	FALSE	2953.61	1414.45	1.0622	8.5306e-16	3.5975e-14	TRUE
Solyc07g006000.2	50S ribosomal protein L35	16.8284	9.93225	16.5858	10.2686	11.4343	11.4874	29.7603	21.9522	22.1767	21.7457	26.9207	24.0371	14.4488	11.0634	24.6297	24.2345	442.625	229.399	0.94822	0.00069665	0.018731	TRUE	430.615	207.55	1.0529	3.746e-08	5.2473e-07	TRUE
Solyc06g074300.2	Ribosomal protein L1	69.4707	65.7472	45.1465	48.4498	53.258	53.1674	50.7263	52.1691	68.06	109.499	112.35	117.374	60.1215	51.6251	56.9851	113.074	3008.94	2757.03	0.12614	0.6572	0.98601	FALSE	5867.98	2829.95	1.0521	5.1199e-17	2.4307e-15	TRUE
Solyc05g055640.2	60S ribosomal protein L38e	312.295	337.746	252.503	119.069	119.779	123.902	225.006	237.309	304.307	266.932	266.194	258.458	300.848	120.916	255.541	263.861	1506.01	1306.33	0.20521	0.58045	0.9522	FALSE	2320.39	1123.88	1.0459	1.0394e-14	3.7122e-13	TRUE
Solyc09g007350.2	30S ribosomal protein S12	136.341	137.56	84.8837	77.9158	90.9672	89.6048	91.6141	112.61	153.955	212.093	187.636	161.245	119.595	86.1626	119.393	186.991	1506.01	1306.33	0.20521	0.58045	0.9522	FALSE	2314.16	1125.42	1.04	7.924e-11	1.7212e-09	TRUE
Solyc11g006690.1	40S ribosomal protein S17-like protein	364.841	354.79	249.883	161.703	166.02	178.006	283.156	309.786	397.641	363.266	369.514	359.111	323.171	168.576	330.194	363.963	3230.16	2747.89	0.23328	0.36433	0.82654	FALSE	3498.24	1712.04	1.0309	2.06e-15	8.1528e-14	TRUE
Solyc01g103510.2	Ribosomal protein L3-like	5.06748	6.46494	2.52815	2.53204	2.34883	2.96335	5.78925	5.88141	7.30863	5.72017	6.02566	5.15257	4.68686	2.61474	6.32643	5.6328	229.402	147.004	0.64202	0.039511	0.28519	FALSE	200.929	98.5747	1.0274	4.3568e-05	0.00031719	TRUE
Solyc11g069440.1	Ribosomal protein L12	290.727	278.936	253.573	146.334	148.311	155.626	217.443	266.31	263.011	350.486	301.506	315.198	274.412	150.09	248.921	322.397	2801.44	2703.53	0.051324	0.87439	1	FALSE	3568.24	1755.89	1.023	3.3453e-15	1.2875e-13	TRUE
Solyc07g041310.2	Ribosomal protein S3, eukaryotic/archaeal	198.599	207.501	141.048	105.844	109.319	119.97	124.147	146.314	178.912	247.504	245.982	225.979	182.383	111.711	149.791	239.822	3655.97	3871.58	-0.082666	0.64411	0.98122	FALSE	5749.97	2829.46	1.023	3.5232e-16	1.5518e-14	TRUE
Solyc12g096540.1	40S ribosomal protein S10-like	502.75	516.289	437.396	139.044	135.53	143.817	287.307	314.145	353.791	328.304	294.495	271.848	485.478	139.464	318.414	298.216	3883.94	5183.23	-0.41633	0.058217	0.35521	FALSE	3578.17	1768.94	1.0163	4.1463e-15	1.5679e-13	TRUE
Solyc05g055230.1	40S ribosomal protein S17-like protein	192.522	166.319	123.781	102.108	96.0824	87.2022	96.5602	146.723	138.087	224.542	209.207	170.865	160.874	95.131	127.123	201.538	1244.13	1365.63	-0.13443	0.48557	0.90459	FALSE	1937.67	967.385	1.0022	1.7911e-09	3.1721e-08	TRUE
Solyc12g039120.1	40S ribosomal protein S19-like	578.051	566.997	464.092	264.019	257.012	268.005	384.981	504.951	611.047	588.896	542.888	536.391	536.38	263.012	500.327	556.058	4866.35	4546.91	0.097953	0.77399	1	FALSE	5307.41	2654.23	0.99972	2.203e-15	8.6895e-14	TRUE
Solyc06g072490.2	40S ribosomal protein S1	181.097	178.997	119.104	114.035	123.529	122.583	132.688	139.772	155.756	258.969	250.085	245.075	159.732	120.049	142.739	251.377	3211.4	3125.63	0.039059	0.90328	1	FALSE	5565.23	2807.54	0.98713	3.4655e-15	1.3252e-13	TRUE
Solyc12g096700.1	Ribosomal L9-like protein	783.459	958.718	790.846	376.6	351.964	389.62	584.485	625.257	832.87	798.24	803.714	735.264	844.341	372.728	680.871	779.073	8958.45	9745.74	-0.12152	0.54455	0.93731	FALSE	10071.3	5094.73	0.98318	1.005e-15	4.1863e-14	TRUE
Solyc02g064670.1	Ribosomal protein L26-like 1	373.096	341.875	274.623	230.924	235.756	239.629	322.175	402.704	463.108	480.798	523.081	468.121	329.865	235.436	395.996	490.667	3928.5	2848.33	0.46386	0.057352	0.35264	FALSE	4781.97	2424.52	0.97991	8.3839e-15	3.0444e-13	TRUE
Solyc01g009520.2	Ribosomal protein L1	181.848	174.263	143.075	100.988	93.0045	88.747	105.658	115.9	155.597	195.331	189.426	201.086	166.395	94.2464	125.718	195.281	2876.5	3318.97	-0.20642	0.29953	0.76958	FALSE	4387.37	2240.81	0.96933	2.8337e-14	9.5739e-13	TRUE
Solyc05g053670.2	60S ribosomal protein L13a-like protein	297.313	295.053	222.648	144.182	143.189	169.049	205.981	251.785	282.448	360.347	303.986	279.027	271.671	152.14	246.738	314.453	5381.81	5162.11	0.060131	0.86524	1	FALSE	6739.93	3445.57	0.96799	1.0467e-09	1.9284e-08	TRUE
Solyc11g066410.1	50S ribosomal protein L9	40.0485	20.4121	24.1209	31.5838	30.7733	29.8376	51.8827	33.8606	43.5631	50.9173	80.7682	58.595	28.1938	30.7316	43.1022	63.4268	558.242	317.745	0.81302	0.0051229	0.076263	FALSE	812.031	415.743	0.96584	0.00050656	0.0027628	TRUE
Solyc02g070320.2	40S ribosomal protein S4-like protein	127.793	111.707	97.6255	104.368	101.504	104.942	116.03	130.694	135.225	198.423	229.979	204.349	112.375	103.605	127.316	210.917	2878.81	2217.78	0.37636	0.11944	0.51708	FALSE	4693.93	2437.26	0.94553	7.0161e-14	2.2551e-12	TRUE
Solyc02g092430.1	60S ribosomal protein L26-1	640.34	822.817	579.103	161.75	162.687	171.097	414.253	468.362	584.771	330.41	339.806	335.796	680.753	165.178	489.129	335.337	4851.3	5906.79	-0.284	0.19663	0.64974	FALSE	3267.46	1701.08	0.94172	4.6832e-13	1.3701e-11	TRUE
Solyc07g008370.2	60S ribosomal protein L7	217.783	167.678	129.576	160.169	164.659	195.615	142.24	150.054	177.034	397.429	318.035	339.236	171.679	173.481	156.443	351.567	3546.06	3373.38	0.072026	0.8598	1	FALSE	7836.15	4085.5	0.93963	3.5126e-11	7.9796e-10	TRUE
Solyc06g064470.2	60S Ribosomal protein L7a	216.892	226.886	193.046	89.9902	86.1161	81.5259	147.382	183.26	208.693	182.742	178.707	161.127	212.274	85.8774	179.779	174.192	4448.08	4593.72	-0.04648	0.76508	1	FALSE	4234.3	2207.69	0.93959	1.366e-13	4.2527e-12	TRUE
Solyc03g121330.2	60S ribosomal protein L28	286.393	331.069	242.761	155.769	152.287	171.294	204.153	248.33	296.357	338.151	309.88	320.604	286.741	159.783	249.613	322.878	4363.28	4377.34	-0.0046419	0.92494	1	FALSE	5542.43	2899.49	0.93472	1.155e-13	3.629e-12	TRUE
Solyc03g096360.2	60S ribosomal protein L33-B	452.365	473.216	355.877	256.795	287.391	282.183	368.586	434.01	475.173	573.788	581.075	512.189	427.153	275.456	425.923	555.684	6805.88	5956.44	0.19233	0.42887	0.87316	FALSE	8731.36	4569.86	0.93406	2.1394e-14	7.3854e-13	TRUE
Solyc09g065330.2	40S ribosomal protein S24	226.903	208.209	148.022	128.777	145.458	144.454	173.316	184.105	236.644	269.466	305.177	269.313	194.378	139.563	198.022	281.319	3201.03	2728.49	0.23043	0.37529	0.83412	FALSE	4470.19	2341.16	0.93311	1.5018e-13	4.639e-12	TRUE
Solyc09g007250.2	60S ribosomal protein L4/L1	192.892	192.367	170.069	137.027	133.092	144.323	153.268	152.443	193.926	283.128	258.983	289.176	185.11	138.147	166.546	277.096	6020.35	5858.39	0.039344	0.92323	1	FALSE	9848.3	5192.05	0.92357	6.0453e-14	1.9697e-12	TRUE
Solyc12g010350.1	60S ribosomal protein L39	213.309	218.931	108.753	148.32	169.53	183.144	133.866	158.265	266.743	314.626	362.037	324.899	180.331	166.998	186.292	333.854	1084.21	903.742	0.26266	0.62558	0.97172	FALSE	1903.54	1004.91	0.92162	1.9537e-11	4.5826e-10	TRUE
Solyc09g092090.2	50S ribosomal protein L13	19.4412	16.1929	12.9266	12.9	12.7848	15.6336	16.9194	16.7452	17.8935	27.318	29.7884	25.4469	16.1869	13.7728	17.186	27.5178	370.094	303.476	0.28631	0.32592	0.79545	FALSE	583.855	308.677	0.91951	1.2468e-07	1.5766e-06	TRUE
Solyc03g119360.2	40S ribosomal protein S7-like protein	167.62	154.49	112.234	113.467	131.127	129.212	117.921	141.886	169.466	241.956	256.679	243.738	144.782	124.602	143.091	247.458	3151.22	2768.94	0.18658	0.49384	0.90966	FALSE	5353.17	2845.48	0.91172	3.1309e-13	9.3318e-12	TRUE
Solyc12g098330.1	60S ribosomal protein L13a-like protein	176.541	183.2	125.86	127.562	125.451	137.106	136.684	119.139	182.076	251.301	270.9	253.301	161.867	130.04	145.966	258.501	2037.13	1966.81	0.050682	0.89718	1	FALSE	3547.29	1886.03	0.91136	1.6567e-12	4.4274e-11	TRUE
Solyc06g075620.2	60S ribosomal protein L35	25.4034	23.8026	16.4943	21.3677	22.591	18.4931	24.264	37.8113	32.9687	39.3166	46.93	37.7212	21.9001	20.8173	31.6814	41.3226	505.177	303.113	0.73693	0.0077845	0.1032	FALSE	647.618	344.726	0.90969	4.9248e-08	6.7437e-07	TRUE
Solyc08g014550.2	Ribosomal L9-like protein	39.8871	39.7875	24.7527	28.0703	32.3732	30.3377	28.9554	34.3451	36.6787	52.7228	65.2573	61.5761	34.8091	30.2604	33.3264	59.852	711.438	644.954	0.14154	0.61478	0.96661	FALSE	1256.47	670.665	0.90571	5.1469e-10	9.9044e-09	TRUE
Solyc06g009210.2	Ribosomal protein L19	458.421	430.336	395.891	248.622	249.643	269.09	295.321	387.675	484.328	547.832	495.59	467.165	428.216	255.785	389.108	503.529	8824.36	8477.72	0.057816	0.93272	1	FALSE	11203.9	6014.75	0.89743	1.7684e-13	5.4204e-12	TRUE
Solyc11g072260.1	40S ribosomal protein S13	78.8049	86.8601	46.5866	67.7135	69.0029	68.7191	71.7182	59.5223	95.6069	144.659	134.773	123.828	70.7505	68.4785	75.6158	134.42	774.884	628.706	0.30159	0.3613	0.82469	FALSE	1354.47	729.229	0.89328	5.8851e-10	1.1216e-08	TRUE
Solyc06g008170.2	50S ribosomal protein L14	426.85	411.614	374.454	299.122	320.53	345.252	377.102	381.531	454.077	607.676	698.412	586.03	404.306	321.635	404.237	630.706	5346.96	4683.59	0.1911	0.43744	0.87896	FALSE	8210.8	4421.1	0.89312	3.0465e-13	9.1031e-12	TRUE
Solyc08g074240.2	40S ribosomal protein S6	406.645	374.807	382.289	217.063	203.896	215.103	275.327	371.407	352.545	456.224	416.771	375.484	387.914	212.02	333.093	416.16	7419.38	7575.14	-0.029973	0.82132	1	FALSE	9113.52	4909.81	0.89234	3.1527e-13	9.385e-12	TRUE
Solyc12g010930.1	50S ribosomal protein L5	193.7	211.582	185.446	85.0547	74.2926	94.5454	121.872	165.033	175.525	188.042	161.674	144.783	196.91	84.6309	154.144	164.833	1893.43	2118.94	-0.16234	0.43395	0.87676	FALSE	1988.78	1079.91	0.88097	1.0111e-07	1.307e-06	TRUE
Solyc01g068530.2	30S ribosomal protein S9	314.323	310.696	281.26	215.286	173.82	219.558	193.633	261.232	255.643	383.257	333.952	466.608	302.093	202.888	236.836	394.606	3833.65	4279.95	-0.15887	0.43384	0.8767	FALSE	6272.97	3416.56	0.87661	1.2888e-05	0.0001056	TRUE
Solyc08g083350.2	50S ribosomal protein L11	46.6156	41.5413	40.7149	26.9923	32.8521	34.9933	67.1006	49.135	53.8531	59.1596	67.1591	57.3382	42.9573	31.6126	56.6962	61.219	1223.67	815.274	0.58586	0.013671	0.14841	FALSE	1305.69	711.146	0.87659	1.346e-09	2.429e-08	TRUE
Solyc09g020130.2	60S ribosomal protein L5-1	82.5205	85.572	64.017	81.9711	85.7508	90.3149	91.5016	87.3994	97.5471	180.087	165.296	148.89	77.3698	86.0123	92.1494	164.758	2463.98	1808.15	0.44648	0.054714	0.3431	FALSE	4339.85	2393.37	0.8586	1.2304e-11	2.9747e-10	TRUE
Solyc06g082650.2	60S ribosomal protein L10	239.731	213.688	157.529	144.049	140.349	143.688	204.942	218.088	253.827	284.834	288.637	244.315	203.649	142.695	225.619	272.596	4368.88	3427.63	0.35005	0.14877	0.57639	FALSE	5193.3	2873.52	0.85383	8.351e-12	2.0669e-10	TRUE
Solyc06g050120.2	Ribosomal protein L7a	483.355	449.703	405.927	349.057	298.287	341.446	375.325	443.688	483.084	690.413	641.345	555.726	446.328	329.596	434.032	629.161	10164.1	9136.83	0.15372	0.55535	0.94342	FALSE	14488.2	8030.68	0.85129	3.8698e-10	7.6069e-09	TRUE
Solyc08g078010.2	50S ribosomal protein L19	11.6688	7.65145	9.02637	10.2782	10.7437	10.8087	18.5169	12.6013	9.73859	20.6301	22.9124	17.0736	9.44888	10.6102	13.6189	20.2054	299.865	183.02	0.71231	0.028943	0.23952	FALSE	441.325	244.742	0.85058	4.4085e-06	4.019e-05	TRUE
Solyc02g082500.1	50S ribosomal protein L11	40.7161	44.5915	28.7633	33.9589	30.3766	34.2715	37.412	39.0378	45.997	60.516	63.4036	64.0115	38.0236	32.869	40.8156	62.6437	429.063	348.126	0.30158	0.27647	0.74535	FALSE	647.734	359.553	0.8492	4.9756e-07	5.5509e-06	TRUE
Solyc06g073370.2	40S ribosomal protein S18	222.282	200.615	160.941	213.289	201.21	224.014	175.908	216.887	219.708	396.722	391.994	426.011	194.613	212.838	204.168	404.909	3188.37	2647.23	0.26834	0.27931	0.74852	FALSE	6216.51	3455.9	0.84704	1.2777e-11	3.0759e-10	TRUE
Solyc03g111230.2	60S ribosomal protein L17	693.632	744.247	565.107	336.87	333.045	342.878	402.026	489.084	597.451	644.95	672.849	603.958	667.662	337.598	496.187	640.586	8340.17	9789.92	-0.23122	0.25655	0.72671	FALSE	10574.8	5890.48	0.84417	3.6837e-12	9.5236e-11	TRUE
Solyc08g077710.2	60S ribosomal protein L37a	172.534	209.917	138.731	103.396	94.3255	105.778	151.204	145.458	186.908	181.196	191.061	204.069	173.727	101.166	161.19	192.109	1907.99	1796.47	0.08689	0.71825	1	FALSE	2236.57	1245.96	0.84403	4.4721e-10	8.733e-09	TRUE
Solyc12g005330.1	50S ribosomal protein L2	504.612	506.328	360.76	294.231	304.721	316.003	455.867	477.807	490.212	550.361	607.664	576.31	457.233	304.985	474.629	578.112	8338.39	7005.34	0.25131	0.27063	0.73904	FALSE	10002.5	5575.35	0.84322	4.5005e-12	1.151e-10	TRUE
Solyc10g078960.1	60S ribosomal protein L21-like protein	982.595	1231.87	781.838	650.638	659.022	687.691	888.076	917.218	963.985	1225.94	1224.49	1322.66	998.767	665.784	923.093	1257.69	10252.7	9698.44	0.080186	0.68864	0.99361	FALSE	13752.8	7695.8	0.83758	5.2099e-12	1.3225e-10	TRUE
Solyc01g099830.2	60S ribosomal protein L22-2	247.055	310.203	208.853	123.322	112.256	131.506	172.131	214.866	264.911	240.016	213.622	239.755	255.371	122.361	217.303	231.131	3898.23	3998.25	-0.036551	0.83784	1	FALSE	4068.98	2278.82	0.83638	7.8447e-11	1.7071e-09	TRUE
Solyc03g112850.2	60S ribosomal protein L44	475.257	551.986	413.225	406.052	372.693	393.506	355.466	479.07	532.696	732.036	726.355	752.793	480.156	390.75	455.744	737.061	6902.49	6352.77	0.11973	0.65066	0.98377	FALSE	10958.8	6146.43	0.83427	8.2606e-12	2.0466e-10	TRUE
Solyc06g065590.2	60S ribosomal protein L18a	177.116	161.116	112.289	135.119	139.007	143.529	142.769	158.549	191.165	272.777	265.224	245.642	150.174	139.219	164.161	261.214	3214.27	2551.9	0.33292	0.18051	0.62576	FALSE	5027.51	2831.26	0.8284	3.9879e-11	8.9823e-10	TRUE
Solyc08g016180.2	60S ribosomal protein L18a	151.615	155.55	141.197	117.387	112.381	115.704	123.789	121.194	173.731	227.302	214.324	202.564	149.454	115.157	139.572	214.73	2931.35	2749.47	0.092411	0.76663	1	FALSE	4431.56	2513.05	0.81837	9.9269e-11	2.1252e-09	TRUE
Solyc04g079790.2	30S ribosomal protein S9	43.6758	36.5546	44.1324	65.4071	69.871	68.8136	69.7405	56.8857	51.4765	118.994	144.196	116.829	41.4543	68.0306	59.3676	126.673	1351.14	833.396	0.6971	0.0032207	0.05565	FALSE	2850.45	1616.65	0.81818	1.1799e-09	2.1554e-08	TRUE
Solyc10g078620.1	Ribosomal protein S5	720.851	777.028	534.722	482.873	495.668	502.731	549.222	625.42	686.715	899.793	885.238	966.394	677.534	493.757	620.452	917.142	9033.18	8598.65	0.071124	0.78543	1	FALSE	13128.4	7471.06	0.8133	2.0904e-11	4.8889e-10	TRUE
Solyc11g071490.1	Ribosomal protein L30	121.275	110.4	62.4169	81.4639	76.7427	82.5846	71.6123	85.8346	97.1746	161.168	144.053	141.615	98.0304	80.2637	84.8738	148.945	646.917	645.37	0.003453	0.93411	1	FALSE	1115.6	635.763	0.81125	5.4479e-08	7.3875e-07	TRUE
Solyc01g097760.2	Ribosomal protein L7a	242.445	242.97	187.318	144.26	139.974	147.899	189.387	191.06	248.724	278.894	270.324	250.986	224.244	144.044	209.724	266.735	5307.21	4949.99	0.10053	0.72048	1	FALSE	6636.72	3788.88	0.8087	6.3654e-11	1.3993e-09	TRUE
Solyc03g025520.2	60S ribosomal protein L36	315.742	267.954	203.107	227.668	233.262	242.135	270.746	296.978	379.09	433.159	476.498	390.511	262.267	234.355	315.605	433.389	5124.31	3695.15	0.47172	0.053848	0.34094	FALSE	6916.27	3950.81	0.80784	4.7955e-11	1.07e-09	TRUE
Solyc07g045390.1	50S ribosomal protein L18	69.0696	63.8476	62.738	55.1817	52.11	47.1824	55.2163	68.8475	78.4578	91.0408	94.4312	99.2117	65.2184	51.4914	67.5072	94.8946	441.874	373.628	0.24203	0.42657	0.8715	FALSE	610.059	350.27	0.80048	2.4576e-06	2.3627e-05	TRUE
Solyc11g011140.1	50S ribosomal protein L23	38.4408	28.3554	29.8248	22.7877	23.4848	20.7975	29.4936	36.344	26.8445	36.1841	43.2825	44.0013	32.207	22.3567	30.894	41.156	392.652	358.037	0.13314	0.65389	0.98454	FALSE	515.578	296.087	0.80017	6.3269e-06	5.557e-05	TRUE
Solyc06g073790.2	40S ribosomal protein S11	71.9097	108.606	50.6429	54.3051	48.9403	37.2785	49.9156	73.9836	80.2206	81.6779	97.9875	79.0773	77.0528	46.8413	68.04	86.2476	1262.49	1242.34	0.023208	0.95644	1	FALSE	1570.93	903.101	0.79866	8.8471e-06	7.4859e-05	TRUE
Solyc04g005590.2	Ribosomal protein L32	42.4865	45.8294	43.0509	26.0348	30.3182	30.5081	33.8969	45.6545	42.9084	57.1864	53.0091	49.1562	43.7889	28.9537	40.8199	53.1173	705.485	664.672	0.085972	0.76537	1	FALSE	902.596	519.311	0.79748	2.4657e-07	2.9396e-06	TRUE
Solyc08g077720.2	60S ribosomal protein L37a	248.682	269.917	184.488	102.752	146.988	112.612	169.768	208.804	255.011	210.123	233.731	219.218	234.362	120.784	211.194	221.024	2846.82	2749.42	0.050224	0.90577	1	FALSE	2925.56	1685.27	0.79573	6.1117e-10	1.1602e-08	TRUE
Solyc02g069850.2	40S ribosomal protein S25-1	236.651	268.785	208.518	136.058	137.601	144.666	182.054	199.784	236.966	264.785	263.352	238.701	237.985	139.441	206.268	255.613	3226.46	3257.45	-0.013791	0.91448	1	FALSE	3931.43	2266.28	0.79473	4.2596e-10	8.3318e-09	TRUE
Solyc01g066840.2	40S ribosomal protein S21	201.219	191.962	159.77	120.305	125.78	133.353	173.805	173.775	248.616	246.781	226.045	222.517	184.317	126.479	198.732	231.781	2766.71	2238.2	0.30583	0.23005	0.69724	FALSE	3169.93	1827.59	0.79451	9.3689e-10	1.7301e-08	TRUE
Solyc08g006840.2	30S ribosomal protein S15	20.0149	19.3403	14.4421	15.5671	16.8149	15.8972	15.9963	14.3617	16.4082	25.2121	29.052	34.0413	17.9324	16.0931	15.5888	29.4351	455.096	456.947	-0.0058565	0.97496	1	FALSE	846.49	489.119	0.79131	5.4541e-07	6.0086e-06	TRUE
Solyc12g096300.1	40S ribosomal protein S6	374.548	309.413	216.389	217.077	231.757	253.326	237.293	241.497	313.041	440.715	454.957	381.413	300.116	234.053	263.944	425.695	4449.12	4381.05	0.022245	0.96588	1	FALSE	7056.47	4096.63	0.78451	1.7517e-10	3.6292e-09	TRUE
Solyc03g019780.2	40S ribosomal protein S2	387.063	415.819	391.594	149.458	141.62	154.473	199.827	302.165	329.366	289.748	266.524	251.19	398.159	148.517	277.12	269.154	7090.42	8927.66	-0.33241	0.10776	0.49306	FALSE	6756.1	3941.76	0.77735	3.4017e-10	6.7482e-09	TRUE
Solyc09g010030.1	50S ribosomal protein L12-2	24.1694	18.7466	17.9051	18.0644	19.6031	18.607	25.3021	19.1621	23.4166	32.5548	36.645	31.6625	20.2737	18.7581	22.627	33.6207	296.44	232.247	0.35208	0.23647	0.70324	FALSE	434.689	256.145	0.76302	3.6589e-05	0.00027027	TRUE
Solyc04g026100.1	30S ribosomal protein S9	859.123	718.338	591.296	457.891	456.159	512.793	449.806	467.668	580.33	801.207	811.943	944.603	722.919	475.614	499.268	852.584	4981.31	6273.86	-0.33283	0.10878	0.49499	FALSE	8361.14	4930.96	0.76183	7.2395e-10	1.3634e-08	TRUE
Solyc06g071870.2	60S ribosomal protein L17 eukaryotic/archaeal	74.7493	66.0137	43.9784	46.0458	41.4857	47.8285	49.2994	64.1802	73.3861	77.281	91.6861	73.5833	61.5804	45.12	62.2885	80.8501	1541.83	1319.21	0.22497	0.4462	0.88346	FALSE	1965.89	1159.94	0.76114	8.3675e-08	1.102e-06	TRUE
Solyc06g083820.2	60 ribosomal protein L14	77.4275	71.6386	38.3466	48.6466	50.9683	52.368	50.3316	57.3645	75.8594	94.7946	94.2801	81.8923	62.4709	50.6609	61.1852	90.3223	856.404	754.047	0.18364	0.63059	0.97478	FALSE	1241.59	735.63	0.75514	1.8619e-07	2.2722e-06	TRUE
Solyc10g006030.2	30S ribosomal protein S10-like	28.3525	19.8501	23.2803	10.0113	14.1251	11.9818	33.3536	20.3343	25.8443	15.9629	23.7874	24.4334	23.8276	12.0394	26.5107	21.3946	554.577	437.964	0.34057	0.19126	0.64139	FALSE	442.452	262.477	0.75333	0.0024414	0.010848	TRUE
Solyc10g080590.1	60S ribosomal protein L21-like protein	218.755	200.257	137.247	170.707	161.596	183.917	131.871	217.789	201.736	371.493	282.838	261.362	185.419	172.074	183.799	305.231	2048.07	1790.24	0.19412	0.55263	0.9412	FALSE	3338.43	1989.78	0.74656	0.00032354	0.0018561	TRUE
Solyc04g079380.1	30S ribosomal protein S14	46.5648	33.5376	38.4643	38.8814	36.0841	37.3227	41.2594	39.3866	44.7182	69.97	68.595	60.4009	39.5222	37.4294	41.7881	66.322	306.57	253.827	0.27237	0.38757	0.84376	FALSE	479.276	286.054	0.74457	3.6441e-05	0.00026934	TRUE
Solyc06g007210.2	Ribosomal protein L41	350.187	328.951	264.732	118.234	139.238	148.001	197.426	170.194	219.454	252.738	255.334	199.943	314.623	135.157	195.691	236.005	1422.57	1997.3	-0.48955	0.032156	0.25379	FALSE	1690.23	1021.14	0.72704	2.5021e-06	2.4017e-05	TRUE
Solyc06g083180.2	40S ribosomal protein S8	144.778	133.965	88.9598	88.9463	96.3288	92.6018	109.918	99.313	132.224	168.213	166.684	150.227	122.568	92.6257	113.818	161.708	2494.32	2332.26	0.096918	0.73302	1	FALSE	3487.74	2110.16	0.72494	1.3216e-08	2.0332e-07	TRUE
Solyc10g007980.2	50S ribosomal protein L5	218.631	264.417	207.586	116.031	116.791	125.336	203.003	176.506	217.38	201.986	189.482	229.828	230.212	119.386	198.963	207.099	4034.23	4099.95	-0.023314	0.94047	1	FALSE	4134.76	2520.18	0.71428	2.4011e-08	3.4994e-07	TRUE
Solyc06g008260.2	60 ribosomal protein L14	258.272	320.079	271.058	115.354	104.297	134.146	184.707	210.786	286.924	227.278	219.717	166.366	283.136	117.932	227.472	204.453	3312.74	3617.91	-0.12713	0.5467	0.93844	FALSE	2924.12	1782.57	0.71404	0.00021399	0.001298	TRUE
Solyc06g082870.2	60S ribosomal protein L5-1 eu	278.649	306.289	256.324	152.357	151.917	153.415	215.149	268.082	266.455	293.808	254.172	243.384	280.421	152.563	249.895	263.788	6737.7	6625.22	0.024288	0.94386	1	FALSE	6994.12	4276.11	0.70984	8.1423e-09	1.2971e-07	TRUE
Solyc05g032880.2	50S ribosomal protein L9	20.9202	17.7302	15.8023	14.3223	19.0786	17.5323	18.1486	17.8362	22.0749	28.4669	26.5222	32.2542	18.1509	16.9778	19.3532	29.0811	499.838	408.965	0.28948	0.31394	0.78395	FALSE	738.603	454.928	0.69916	1.4371e-05	0.0001167	TRUE
Solyc02g086240.2	50S ribosomal protein L5	174.25	178.89	133.219	111.702	117.496	119.981	124.974	192.575	177.192	219.105	183.628	196.078	162.12	116.393	164.914	199.604	2801.12	2398.92	0.22362	0.37438	0.83353	FALSE	3329.06	2051.45	0.69847	6.3109e-08	8.4376e-07	TRUE
Solyc06g069090.2	40S ribosomal protein S7-like protein	100.803	130.551	99.0469	68.9093	72.5353	74.3104	84.5472	71.9859	104.025	119.307	131.538	118.29	110.134	71.9183	86.8528	123.045	1716.39	1910.7	-0.15473	0.50475	0.91688	FALSE	2392.9	1477.41	0.69569	1.3846e-07	1.7352e-06	TRUE
Solyc03g119380.1	50S ribosomal protein L14	72.631	66.1701	52.1669	59.3544	62.2464	60.566	63.3975	62.524	68.9482	100.667	116.906	93.435	63.656	60.7223	64.9566	103.669	515.93	440.955	0.22654	0.41034	0.86027	FALSE	811.221	501.885	0.69274	8.6708e-06	7.3472e-05	TRUE
Solyc05g005690.1	30S ribosomal protein S9	428.582	386.087	290.295	197.846	180.798	235.038	212.906	237.541	290.288	392.266	315.606	339.38	368.321	204.561	246.911	349.084	2464.83	3195.48	-0.37454	0.079057	0.41821	FALSE	3423.81	2121.58	0.69047	2.4216e-06	2.3319e-05	TRUE
Solyc09g075430.2	Ribosomal protein L19	523.459	503.732	377.373	283.944	311.39	314.695	399.223	386.714	455.992	488.802	523.649	537.773	468.188	303.343	413.976	516.741	8948.19	8823.72	0.020209	0.96943	1	FALSE	10994.1	6816.96	0.68953	1.2994e-08	2.003e-07	TRUE
Solyc03g112360.1	60S ribosomal protein L27A	856.861	1172.28	992.933	259.962	233.545	265.837	491.525	521.942	723.463	461.573	395.331	428.857	1007.36	253.115	578.977	428.587	5822.39	8912.73	-0.61426	0.014008	0.15067	FALSE	4231.96	2644.39	0.67839	1.0636e-07	1.3656e-06	TRUE
Solyc11g008510.1	60S ribosomal protein L38e	748.284	792.975	656.634	486.513	465.075	486.531	401.283	522.445	634.201	811.522	799.12	810.699	732.631	479.373	519.309	807.114	2455.24	3025.62	-0.30137	0.151	0.58028	FALSE	3744.7	2352.03	0.67094	1.5126e-07	1.8846e-06	TRUE
Solyc10g083280.1	30S ribosomal protein S11	254.403	221.056	170.772	208.86	173.127	231.188	178.989	214.078	261.96	410.17	317.192	305.413	215.41	204.391	218.342	344.258	2225.28	1906.24	0.22325	0.41721	0.86481	FALSE	3445.58	2164.56	0.67067	0.00083679	0.0042885	TRUE
Solyc09g075150.2	60S ribosomal protein L22-2	155.109	155.537	146.74	124.351	124.824	120.462	133.211	158.261	174.894	200.857	212.56	208.439	152.462	123.212	155.455	207.285	2540.35	2184.18	0.21794	0.38752	0.84376	FALSE	3329.68	2092.33	0.67027	1.7215e-07	2.1131e-06	TRUE
Solyc06g036050.2	60S ribosomal protein L36e	205.331	245.79	224.144	92.3492	87.7809	91.8306	133.378	169.526	191.748	155.622	153.872	147.945	225.089	90.6536	164.884	152.479	2236.66	2683.59	-0.26282	0.22747	0.69398	FALSE	2031.6	1277.25	0.66957	7.1008e-07	7.6353e-06	TRUE
Solyc06g082670.2	Ribosomal protein L10e	131.794	129.556	87.2057	88.1996	87.9412	92.9469	119.182	133.962	127.7	162.789	153.092	134.178	116.185	89.6959	126.948	150.02	3002.42	2391.8	0.32803	0.15851	0.59184	FALSE	3494.36	2207.89	0.66236	2.1371e-07	2.579e-06	TRUE
Solyc07g008660.2	30S ribosomal protein S16	12.4519	13.8579	8.42316	15.4131	15.8517	15.0551	16.8686	19.0469	22.2819	22.9045	27.2974	26.9372	11.5777	15.4399	19.3991	25.713	370.204	192.109	0.94639	0.0011431	0.026818	TRUE	482.355	306.136	0.65592	0.00023506	0.0014066	TRUE
Solyc09g005720.2	60S ribosomal protein L23a	553.306	701.349	602.306	206.599	220.722	219.02	345.713	421.93	435.275	355.728	378.268	336.416	618.987	215.447	400.973	356.804	7451.41	10118.7	-0.44143	0.048188	0.3198	FALSE	6521.06	4159.12	0.64883	1.2097e-07	1.5387e-06	TRUE
Solyc06g073300.1	60S ribosomal protein L27e	2737.93	2718.21	2282.2	1503.98	1161.69	1321.13	1492.67	2117.92	2513.22	2144.66	2158.7	2292.62	2579.45	1328.93	2041.27	2198.66	18760.8	20670.7	-0.13987	0.43756	0.87896	FALSE	19817.3	12691.3	0.64292	1.0573e-07	1.3593e-06	TRUE
Solyc04g017680.2	50S ribosomal protein L22-like bac	21.5967	18.4233	12.9512	14.975	19.8485	16.4827	20.4767	16.28	20.6283	30.1774	25.5321	28.7568	17.657	17.1021	19.1283	28.1554	359.288	288.268	0.31773	0.26914	0.73794	FALSE	521.158	334.011	0.64183	0.00022493	0.0013524	TRUE
Solyc02g081310.2	50S ribosomal protein L15 bacterial-type	23.2497	19.8454	15.844	25.1255	21.8063	25.8614	23.4692	21.7295	25.8557	46.222	36.5838	37.0922	19.6464	24.2644	23.6848	39.966	687.128	496.416	0.46903	0.075203	0.40857	FALSE	1141.65	733.427	0.63839	4.1277e-05	0.00030172	TRUE
Solyc02g069840.2	50S ribosomal protein L20 bacterial-type	32.1747	31.551	18.821	32.1142	31.4071	29.5297	31.4169	36.7915	35.2115	48.9938	50.1592	53.1677	27.5156	31.017	34.4733	50.7736	463.553	321.024	0.53005	0.052278	0.33609	FALSE	671.882	434.119	0.63012	0.00011883	0.00077453	TRUE
Solyc10g084350.1	60S ribosomal protein L4/L1e	258.507	222.72	189.264	217.833	250.063	239.355	171.558	226.064	265.235	425.683	383.859	345.826	223.497	235.75	220.952	385.122	3088.61	2717.13	0.18488	0.52356	0.92877	FALSE	5284.95	3415.45	0.62981	3.5317e-07	4.0679e-06	TRUE
Solyc08g061960.2	Ribosomal protein S3, eukaryotic/archaeal	341.932	361.014	248.553	222.884	232.245	237.877	272.002	282.005	305.043	383.111	386.378	363.306	317.166	231.002	286.35	377.598	5906.39	5705.79	0.04985	0.83839	1	FALSE	7667.88	4956.25	0.62958	2.6016e-07	3.0878e-06	TRUE
Solyc12g042650.1	40S ribosomal protein S12e	299.836	308.799	252.101	141.185	161.741	163.668	197.508	207.266	247.045	257.449	262.395	241.692	286.912	155.531	217.273	253.845	2079.37	2401.11	-0.20755	0.33706	0.80652	FALSE	2389.61	1545.55	0.62866	1.8018e-06	1.7834e-05	TRUE
Solyc11g071320.1	50S ribosomal protein L27	61.3606	56.9791	43.4971	29.2984	32.129	32.8169	56.435	64.1428	74.6988	48.4439	57.995	47.1443	53.9456	31.4148	65.0922	51.1944	645.253	465.384	0.47144	0.08081	0.42279	FALSE	499.042	323.29	0.62633	0.00034549	0.0019678	TRUE
Solyc06g084230.2	40S ribosomal protein S24e	198.651	220.343	189.877	91.3784	85.6454	79.5989	143.979	135.165	164.933	134.679	152.522	130.112	202.957	85.5409	148.025	139.104	2535.05	3051.81	-0.26765	0.23569	0.70247	FALSE	2345.8	1525.72	0.62059	2.2535e-06	2.1833e-05	TRUE
Solyc06g072120.2	40S ribosomal protein S2, eukaryotic/archaeal	115.746	114.068	77.074	89.4864	100.206	97.1173	101.261	107.075	134.06	159.834	143.746	160.902	102.296	95.6032	114.132	154.827	5305.04	4132.46	0.36036	0.13336	0.54602	FALSE	7072.45	4613.33	0.6164	5.6018e-07	6.1542e-06	TRUE
Solyc02g070330.2	40S ribosomal protein S4-like protein	48.2545	50.9901	27.5553	41.848	47.0832	45.4681	46.0263	51.5526	65.5313	71.1157	70.7718	75.2121	42.2667	44.7998	54.3701	72.3665	1332.94	897.052	0.57135	0.046062	0.31113	FALSE	1742.56	1139.41	0.61293	7.8452e-06	6.7312e-05	TRUE
Solyc01g008340.2	50S ribosomal protein L19	16.6918	14.3346	12.4177	12.6894	16.5911	13.1777	14.7874	12.1892	15.3419	20.9906	25.8221	21.6254	14.4814	14.1527	14.1062	22.8127	414.641	371.821	0.15725	0.59068	0.95636	FALSE	661.049	432.514	0.61201	0.00013645	0.00087621	TRUE
Solyc04g005680.2	Ribosomal protein S4	197.98	221.775	168.265	129.87	141.92	140.41	174.747	188.158	194.052	212.611	227.329	222.52	196.007	137.4	185.652	220.82	5704.32	5272.47	0.11358	0.61384	0.96639	FALSE	6679.5	4389.94	0.60554	8.1089e-07	8.6296e-06	TRUE
Solyc01g096580.2	30S ribosomal protein S10 eukaryotic/archaeal	117.089	173.574	131.95	74.0136	47.2024	83.6977	61.003	106.459	123.301	92.0472	146.409	91.0574	140.871	68.3046	96.9209	109.838	1679.21	2139.3	-0.34936	0.2751	0.74467	FALSE	1865.82	1228.09	0.6034	0.089903	0.2165	FALSE
Solyc05g054810.2	60S ribosomal protein L35	380.991	409.149	269.711	149.422	166.19	183.509	249.883	255.005	333.476	285.752	273.049	239.806	353.284	166.374	279.455	266.202	4013.83	4416.47	-0.13792	0.49718	0.9124	FALSE	3759.17	2480.07	0.60003	2.2283e-06	2.1606e-05	TRUE
Solyc10g006070.2	40S ribosomal protein S8e	263.831	244.372	171.863	143.063	153.922	158.656	186.132	233.219	248.38	264.214	235.024	227.725	226.689	151.88	222.577	242.321	4738.76	4191.01	0.17721	0.49783	0.91285	FALSE	5070.28	3356.89	0.59494	1.8292e-06	1.8083e-05	TRUE
Solyc02g090420.2	50S ribosomal protein L25	36.2747	37.6146	27.6846	30.9305	36.632	34.34	25.2938	45.8442	44.6031	53.792	60.0531	48.463	33.858	33.9675	38.5804	54.1027	915.526	698.722	0.38988	0.25782	0.727	FALSE	1259.27	834.245	0.59404	2.726e-05	0.00020715	TRUE
Solyc02g086740.1	50S ribosomal protein L12, chloroplast	43.7375	32.5494	39.9667	8.02051	6.4197	7.79062	34.3232	17.8562	21.5115	11.1303	14.5326	9.68612	38.7512	7.41028	24.5636	11.783	307.273	428.178	-0.47869	0.091113	0.45193	FALSE	146.176	97.2507	0.58793	0.028242	0.085951	FALSE
Solyc08g075720.1	30S ribosomal protein S11	47.0148	57.4189	46.3533	51.3589	62.4791	68.1939	61.5545	56.31	63.7086	107.667	98.7611	81.2604	50.2623	60.6773	60.5244	95.8961	639.262	466.819	0.45355	0.070789	0.3963	FALSE	998.265	666.187	0.5835	0.00040958	0.002289	TRUE
Solyc06g066660.2	Ribosomal protein L37 e	221.882	170.719	127.762	170.188	181.742	233.601	141.287	202.134	211.468	359.832	298.519	267.707	173.454	195.177	184.963	308.686	2576.67	2089.26	0.30252	0.31942	0.78962	FALSE	4222.32	2818.27	0.58323	0.0022162	0.0099836	TRUE
Solyc07g008270.2	50S ribosomal protein L36	21.2179	21.5363	13.1209	17.1674	19.4388	20.4209	17.2506	14.2473	19.2161	28.8345	30.4323	30.9055	18.625	19.009	16.9047	30.0574	200.633	192.152	0.062307	0.86182	1	FALSE	351.298	234.573	0.58266	0.0029389	0.01273	TRUE
Solyc08g061850.2	Ribosomal protein S3, eukaryotic/archaeal	230.924	210.105	165.112	83.4922	87.1853	98.2952	148.741	150.304	197.683	129.452	156.659	134.429	202.047	89.6576	165.576	140.18	3624.79	3850.47	-0.087141	0.6172	0.96777	FALSE	3017.7	2038.21	0.56615	1.0838e-05	9.0166e-05	TRUE
Solyc03g044000.1	Ribosomal protein L26, eukaryotic/archaeal	1908	2290.27	2201.37	572.583	519.544	576.212	1209.39	1345.7	1501.87	817.074	971.838	818.489	2133.21	556.113	1352.32	869.134	13398	18627.3	-0.47541	0.031445	0.25093	FALSE	8471.69	5731.85	0.56365	3.4951e-06	3.2587e-05	TRUE
Solyc10g018250.1	40S ribosomal protein S13	142.345	133.676	116.974	111.89	117.014	116.37	111.072	145.092	165.345	188.282	186.05	163.929	130.998	115.092	140.503	179.42	1441.74	1172.89	0.29775	0.26046	0.72969	FALSE	1808.08	1225.32	0.5613	3.338e-05	0.00024881	TRUE
Solyc10g086010.1	60S ribosomal protein L4/L1e	125.193	105.578	91.0793	91.4596	97.4198	95.9546	87.7597	84.1705	114.414	148.158	164.685	130.303	107.283	94.9447	95.448	147.715	2805.47	2746.71	0.030536	0.99936	1	FALSE	4270.9	2899.04	0.55896	6.7806e-06	5.9129e-05	TRUE
Solyc04g009140.2	Mitochondrial ribosomal protein L46	5.68451	4.82441	3.72346	3.39287	5.09329	5.73504	3.12864	4.62438	4.75436	6.20369	9.28868	6.52259	4.74413	4.7404	4.16912	7.33832	89.0544	87.8949	0.018907	0.97459	1	FALSE	153.994	104.678	0.55691	0.049533	0.13495	FALSE
Solyc04g014720.2	60S ribosomal protein L6e	471.066	460.596	393.784	146.868	147.037	165.782	228.291	278.896	349.227	261.781	241.636	209.944	441.815	153.229	285.471	237.787	6495.75	8774	-0.43374	0.03877	0.28342	FALSE	5312.79	3617.13	0.55463	8.061e-06	6.8865e-05	TRUE
Solyc07g062870.2	30S ribosomal protein S20	24.4878	14.5365	15.4663	16.9569	14.6419	19.4553	40.9438	21.7085	23.7622	26.4934	29.1428	22.8618	18.1635	17.018	28.8048	26.166	535.989	295.663	0.85825	0.02906	0.23967	FALSE	482.965	332.083	0.54037	0.0023424	0.01047	TRUE
Solyc07g063960.2	50S ribosomal protein L24	42.913	24.2644	32.3367	38.1441	44.7549	38.6136	80.3456	66.6847	57.5033	56.7876	72.2591	57.1089	33.1713	40.5042	68.1779	62.0519	1344.1	573.143	1.2297	6.449e-07	6.6558e-05	TRUE	1209.85	833.465	0.53764	0.00041402	0.0023084	TRUE
Solyc06g083780.2	50S ribosomal protein L14	402.18	400.673	326.362	235.877	229.214	247.617	249.614	301.429	357.245	365.924	376.35	348.381	376.405	237.569	302.762	363.552	4930.72	5348.95	-0.11746	0.5281	0.93096	FALSE	5816.34	4017.65	0.53376	1.5942e-05	0.00012845	TRUE
Solyc06g007220.2	Unknown Protein/Ribosomal protein L41	141.418	121.254	66.5619	68.6646	86.0428	83.2734	75.0959	63.1723	86.4151	137.199	119.07	102.281	109.745	79.3269	74.8944	119.517	684.103	865.612	-0.33951	0.23594	0.70264	FALSE	1074.99	752.604	0.51437	0.0011469	0.0056476	TRUE
Solyc02g092300.1	50S ribosomal protein L12-2, chloroplast	14.9358	20.0834	14.6098	17.6325	22.5115	20.1631	20.132	14.2819	24.8472	32.4936	29.4898	28.6715	16.543	20.1024	19.7537	30.2183	222.209	163.365	0.44382	0.15292	0.58297	FALSE	334.501	234.765	0.51079	0.0089324	0.032847	TRUE
Solyc05g052710.2	30S ribosomal protein S31, chloroplastic	42.9982	27.9914	21.4181	19.438	17.8196	15.5047	48.8937	35.161	36.1797	26.4191	29.1277	23.9795	30.8026	17.5874	40.0781	26.5088	538.329	358.827	0.5852	0.02778	0.23292	FALSE	352.141	247.188	0.51055	0.0075319	0.028467	TRUE
Solyc03g051900.2	30S ribosomal protein S1	11.933	7.07224	5.15275	12.1315	12.1828	12.7018	4.32595	6.48886	6.23435	16.8514	19.4135	19.441	8.05266	12.3387	5.68305	18.5686	802.738	976.354	-0.28247	0.37028	0.83109	FALSE	2575.67	1809.01	0.50975	9.8288e-05	0.00065337	TRUE
Solyc09g075370.2	Mitochondrial ribosomal protein L46	17.8681	14.45	11.0424	10.0988	12.4815	11.4491	13.8006	12.3939	18.3465	16.5262	18.8449	15.7364	14.4535	11.3432	14.847	17.0358	373.711	315.564	0.24399	0.44855	0.88476	FALSE	421.723	296.214	0.50965	0.0047144	0.019128	TRUE
Solyc11g018560.1	50S ribosomal protein L25	15.648	15.5011	9.42196	17.8934	18.2308	20.3713	10.9876	13.9522	16.1146	29.6751	26.6629	28.2014	13.5237	18.8318	13.6848	28.1798	233.698	200.057	0.22424	0.51366	0.92223	FALSE	472.498	333.692	0.50179	0.005115	0.020478	TRUE
Solyc08g075410.2	50S ribosomal protein L2/bacterial-type	15.8433	17.4487	14.9468	45.3022	46.5014	41.8402	22.605	22.3014	22.3112	71.4666	67.3725	61.0176	16.0796	44.5479	22.4058	66.6189	510.352	321.852	0.66509	0.011854	0.13526	FALSE	1495.7	1057.18	0.5006	0.00028199	0.0016419	TRUE
Solyc02g070350.2	40S ribosomal protein S4-like protein	39.9526	34.6147	32.1858	39.5738	39.3622	37.366	41.4181	49.673	53.9765	56.4254	62.6195	54.6344	35.5843	38.7673	48.3559	57.8931	1078.18	692.769	0.63815	0.012394	0.13902	FALSE	1269.24	898.417	0.49851	0.00041917	0.0023349	TRUE
Solyc06g069860.2	60S ribosomal protein L34e	464.661	446.487	334.386	92.0288	85.3971	96.3716	209.281	237.578	290.708	144.301	134.082	129.215	415.178	91.2658	245.856	135.866	3687.6	5419.33	-0.55543	0.010509	0.12512	FALSE	2002.33	1422.37	0.49339	0.00025534	0.001507	TRUE
Solyc06g066190.2	50S ribosomal protein L35	27.6427	28.3778	26.5941	37.5832	42.3861	36.2644	34.7255	39.2088	37.6695	56.2502	55.8562	59.0391	27.5382	38.7445	37.2013	57.0485	783.09	509.22	0.62089	0.014341	0.15302	FALSE	1182.16	848.208	0.47893	0.00083087	0.004265	TRUE
Solyc10g084700.1	30S ribosomal protein S18 family	30.8971	30.6575	20.5622	26.1337	31.8275	33.3852	25.2528	18.9857	27.1124	44.3234	49.9809	39.1999	27.3723	30.4488	23.7836	44.5014	428.813	429.896	-0.0036401	0.97548	1	FALSE	790.908	570.702	0.47077	0.0021675	0.0097958	TRUE
Solyc01g056780.2	50S ribosomal protein L34	18.7961	13.0236	10.5918	7.38196	9.28769	8.14012	30.3579	21.2234	25.1969	11.0385	13.2621	11.965	14.1372	8.26992	25.5927	12.0885	400.183	192.141	1.0585	0.00022955	0.0080534	TRUE	186.74	134.773	0.47049	0.04765	0.13101	FALSE
Solyc12g100160.1	50S ribosomal protein L6	27.598	21.391	20.544	25.2799	24.4897	26.2624	29.6727	25.3915	25.4242	34.6895	41.6521	34.9807	23.1777	25.344	26.8295	37.1074	464.872	351.34	0.40397	0.13451	0.54822	FALSE	634.82	458.228	0.47028	0.0038499	0.01611	TRUE
Solyc09g091740.2	60S ribosomal protein L13a-like protein	154.034	150.418	121.763	103.325	101.381	103.104	106.273	123.735	144.433	157.481	154.604	137.573	142.072	102.603	124.814	149.886	2315.18	2299.07	0.010071	0.95701	1	FALSE	2732.67	1977.38	0.46672	0.00030114	0.0017453	TRUE
Solyc02g031970.1	50S ribosomal protein L12-2, chloroplast	75.6636	79.8553	69.1367	70.6472	69.5456	75.591	73.6474	83.404	94.0395	97.2545	116.299	100.92	74.8852	71.928	83.697	104.824	1218.75	955.284	0.3514	0.1597	0.59361	FALSE	1501.26	1088.57	0.46375	0.00080076	0.0041324	TRUE
Solyc01g094560.2	60S ribosomal protein L36e	34.4903	35.4912	30.0022	31.4248	30.4533	37.6407	29.6986	34.7376	36.8114	45.6723	52.0106	45.2649	33.3279	33.1729	33.7492	47.6492	504.985	436.426	0.2105	0.45079	0.88597	FALSE	701.36	515.875	0.44313	0.0057078	0.022492	TRUE
Solyc05g052800.2	60S ribosomal protein L35ae	361.384	479.05	411.824	136.819	139.91	144.373	273.362	293.159	347.587	205.287	212.89	186.034	417.419	140.367	304.703	201.404	4463.87	5385.21	-0.27071	0.22859	0.69553	FALSE	2902.08	2136.99	0.44151	0.00056947	0.003061	TRUE
Solyc08g065760.2	50S ribosomal protein L28	37.296	38.6745	29.2671	30.0701	35.7872	31.792	30.8107	34.9843	38.1975	49.9935	46.5117	42.8494	35.0792	32.5498	34.6641	46.4516	785.772	694.144	0.17888	0.50198	0.91555	FALSE	1035.69	766.077	0.43503	0.0027359	0.011951	TRUE
Solyc10g054060.1	Ribosomal protein S21	39.74	39.5864	48.1335	49.3506	47.0838	52.8609	47.4414	52.2882	44.9516	71.3327	76.1374	64.6678	42.4866	49.7651	48.2271	70.7126	337.3	263.003	0.35895	0.19926	0.65412	FALSE	487.611	362.702	0.42695	0.014349	0.048722	TRUE
Solyc09g082520.2	40S ribosomal protein S1	150.325	147.89	141.09	143.699	137.778	124.656	86.3773	138.538	151.71	197.959	205.093	170.645	146.435	135.378	125.542	191.232	3516.49	3586.16	-0.028304	0.7937	1	FALSE	5253.71	3933.06	0.41769	0.00061065	0.0032483	TRUE
Solyc03g117320.2	50S ribosomal protein L3-2	41.0569	35.3016	31.9991	34.6351	38.9834	37.7368	34.1777	45.629	38.0598	57.657	52.0552	46.6793	36.1192	37.1184	39.2888	52.1305	1238.5	994.372	0.31674	0.20803	0.66641	FALSE	1617.39	1215.99	0.41154	0.0024483	0.010874	TRUE
Solyc06g007360.2	40S ribosomal protein S4-like protein	102.57	100.766	97.1693	89.1051	75.8201	87.7376	58.8465	62.1838	66.8482	113.35	117.704	122.726	100.168	84.2209	62.6262	117.927	1560.44	2191.18	-0.48975	0.031883	0.25293	FALSE	2891.88	2185.99	0.40372	0.0020281	0.0092394	TRUE
Solyc02g078200.2	50S ribosomal protein L21	28.0236	22.0391	20.1574	34.9566	31.2691	30.9317	31.4524	28.0663	28.9949	47.4037	47.9842	39.568	23.4067	32.3858	29.5045	44.9853	841.395	583.039	0.52919	0.036604	0.27468	FALSE	1265.72	964.014	0.39283	0.0051684	0.020661	TRUE
Solyc06g073310.2	Ribosomal L9-like protein	407.934	368.016	242.889	264.787	274.124	271.045	247.031	281.536	338.975	367.08	341.591	404.358	339.613	269.985	289.181	371.01	6040.6	6146.34	-0.025035	0.81302	1	FALSE	7612.5	5856.57	0.37831	0.002157	0.0097576	TRUE
Solyc12g042080.1	40S ribosomal protein S11	1111.82	1373.29	1061.91	459.841	385.32	430.697	655.034	737.584	816.76	566.709	586.284	597.435	1182.34	425.286	736.459	583.476	7942.03	11181.8	-0.49358	0.027017	0.22899	FALSE	6187.69	4774.63	0.37401	0.0026506	0.011636	TRUE
Solyc02g070310.2	Ribosomal protein L32e	983.845	1347.35	935.853	551.914	536.675	537.329	813.55	916.345	1120.75	764.952	732.95	691.105	1089.02	541.973	950.215	729.669	16687	16752.7	-0.005668	0.96946	1	FALSE	12592.1	9889.19	0.3486	0.0036144	0.015244	TRUE
Solyc02g070340.2	40S ribosomal protein S4-like protein	14.9191	14.8713	10.5798	11.5965	11.6333	12.6394	8.95082	10.156	11.0061	17.228	16.2476	12.8704	13.4567	11.9564	10.0377	15.4486	712.775	832.162	-0.22342	0.33723	0.80665	FALSE	1079.38	882.535	0.29047	0.04274	0.12005	FALSE
Solyc03g097950.2	50S ribosomal protein L29	35.9535	29.7906	23.6487	33.2592	32.0418	36.4781	54.6352	45.8478	42.1783	44.8896	44.494	40.5799	29.7976	33.9264	47.5538	43.3212	821.096	449.127	0.87043	0.00052901	0.015135	TRUE	739.045	611.742	0.27274	0.08194	0.20125	FALSE
Solyc03g121370.2	30S ribosomal protein S8	35.0174	27.7615	22.7106	31.4538	35.0028	36.0712	32.198	32.2497	41.3537	45.3122	44.2284	38.9027	28.4965	34.1759	35.2671	42.8144	645.833	453.255	0.51084	0.062511	0.36927	FALSE	771.132	649.875	0.24682	0.10529	0.2451	FALSE
Solyc04g014390.2	Mitochondrial ribosomal protein L43	88.9226	105.873	105.284	113.508	105.513	106.774	73.2473	94.919	91.0699	121.835	133.439	152.195	100.027	108.599	86.4121	135.823	1722.29	1758.05	-0.029648	0.8828	1	FALSE	2661.12	2251.42	0.2412	0.066841	0.17167	FALSE
Solyc05g052810.2	60S ribosomal protein L33-B	45.3964	39.8716	33.3344	28.5428	38.7475	33.8295	27.8022	33.8527	48.2607	44.1004	43.5324	38.3048	39.5341	33.7066	36.6385	41.9792	588.584	551.879	0.092897	0.87338	1	FALSE	661.463	559.936	0.2404	0.11754	0.26708	FALSE
Solyc03g045110.2	40S ribosomal protein S5	1.63552	5.2036	1.15972	1.65533	3.56297	3.6168	1.53203	3.34747	2.04361	4.24769	3.00792	3.55274	2.66628	2.94503	2.30771	3.60278	20.7134	20.8313	-0.0081901	0.96276	1	FALSE	31.7487	27.2755	0.21909	0.68893	0.88471	FALSE
Solyc07g056070.1	Ribosomal protein S27/S33, mitochondrial	17.0359	14.4722	15.2473	13.6264	13.0354	14.0107	10.8804	14.8199	14.0738	16.0216	15.67	17.4326	15.5851	13.5575	13.258	16.3747	92.0884	94.7806	-0.041572	0.86976	1	FALSE	111.767	97.8705	0.19155	0.52334	0.76367	FALSE
Solyc07g061900.2	50S ribosomal protein L4	21.9988	18.6071	18.6848	23.3786	25.7641	27.7545	47.4428	31.0291	31.5781	30.5277	33.8511	27.7927	19.7635	25.6324	36.6833	30.7239	1012.18	480.085	1.0761	2.9729e-05	0.0016061	TRUE	839.364	739.179	0.18337	0.21456	0.41708	FALSE
Solyc01g081520.2	30S ribosomal protein S2/uridylyltransferase	17.398	16.3327	10.9376	16.8425	18.7376	18.6033	12.983	12.6174	14.721	21.9292	22.6751	20.1929	14.8894	18.0611	13.4405	21.5991	670.597	645.666	0.054658	0.86799	1	FALSE	1061.09	936.864	0.17964	0.20419	0.40328	FALSE
Solyc12g014390.1	50S ribosomal protein L13 , bacterial-type	35.1822	29.0102	29.2025	27.1011	31.5917	27.4877	40.0559	22.1224	24.1863	35.8745	35.2071	31.5009	31.1316	28.7268	28.7882	34.1942	442.86	421.915	0.069899	0.72691	1	FALSE	521.398	462.46	0.17306	0.28338	0.50789	FALSE
Solyc02g077990.2	30S ribosomal protein S5	84.3469	58.8818	74.5588	71.6349	69.9375	78.3753	106.635	77.9673	87.4916	87.0869	92.1168	79.7979	72.5958	73.3159	90.698	86.3338	2353.53	1657.16	0.50611	0.031101	0.2494	FALSE	2213.32	1986.26	0.15616	0.2316	0.44065	FALSE
Solyc10g080160.1	30S ribosomal protein S9-like	45.0828	46.8926	45.7353	42.4563	37.1162	41.3027	43.0973	39.7924	46.3797	49.9929	48.997	42.8037	45.9035	40.2917	43.0898	47.2646	1119.34	1049.36	0.093148	0.70937	0.99701	FALSE	1209.57	1090.86	0.14903	0.2935	0.52042	FALSE
Solyc11g009030.1	Ribosomal protein L37	43.0687	44.2973	31.2071	21.4159	22.2092	24.0775	33.1575	32.5183	47.003	27.2747	26.2415	25.4613	39.5244	22.5675	37.5596	26.3258	337.021	308.683	0.12671	0.71472	0.99864	FALSE	232.088	210.2	0.14291	0.51391	0.75571	FALSE
Solyc06g082370.2	28S Ribosomal protein S29, mitochondrial	20.1232	22.6158	17.0766	23.8144	25.9561	25.7667	15.8524	22.528	21.4456	29.7594	30.1453	27.4485	19.9385	25.1791	19.942	29.1177	784.327	685.18	0.19497	0.46072	0.89184	FALSE	1125.39	1027.79	0.13089	0.3484	0.58592	FALSE
Solyc08g016190.2	60S ribosomal protein L18A	11.6013	15.4165	13.7592	17.114	14.9073	14.1733	14.7362	19.4781	14.043	19.327	14.3985	17.7193	13.5923	15.3982	16.0858	17.1482	173.159	129.23	0.42216	0.18211	0.6282	FALSE	181.779	172.893	0.072312	0.78411	0.95202	FALSE
Solyc08g068220.2	50S ribosomal protein L27	36.4731	31.3631	20.2071	29.1204	28.4898	31.889	30.5376	28.4624	25.8662	32.7432	32.5702	33.6185	29.3478	29.8331	28.2887	32.9773	419.274	377.827	0.15017	0.56925	0.94906	FALSE	482.305	461.241	0.064425	0.72699	0.91194	FALSE
Solyc03g097900.2	40S ribosomal protein S1	533.364	650.531	563.536	216.21	206.658	228.875	329.626	355.957	409.623	268.082	226.085	224.444	582.477	217.248	365.068	239.537	9972.75	13991.5	-0.48849	0.027826	0.23321	FALSE	6435.34	6171.2	0.060466	0.64211	0.85979	FALSE
Solyc05g005880.2	30S ribosomal protein S13	23.8074	15.0265	17.5438	17.4536	21.7284	18.8582	24.7993	19.1795	17.285	22.917	21.8367	18.5631	18.7926	19.3467	20.4213	21.1056	396.044	319.355	0.3105	0.25669	0.72674	FALSE	404.875	391.564	0.048229	0.75042	0.92744	FALSE
Solyc11g010180.1	Mitochondrial/chloroplast ribosomal protein L54/L37 mitochondrial	53.6426	54.7156	47.9737	37.7125	38.0271	37.7955	57.2065	55.0628	51.5917	38.0621	48.9848	36.3865	52.1106	37.845	54.6203	41.1445	792.876	664.42	0.255	0.28802	0.75774	FALSE	589.455	572.762	0.041446	0.75769	0.93164	FALSE
Solyc06g051200.2	50S ribosomal protein L3	33.1116	26.382	28.2061	27.2389	33.2891	29.88	38.9709	29.9935	32.8284	31.2918	35.6879	31.1792	29.2332	30.136	33.9309	32.7197	854.964	647.002	0.40209	0.10494	0.48674	FALSE	814.245	791.302	0.041234	0.74407	0.92333	FALSE
Solyc11g005680.1	40S ribosomal protein S18	1233.11	1487.73	1326.69	510.917	458.389	479.776	588.926	699.83	829.849	546.578	504.281	508.751	1349.18	483.028	706.202	519.87	7290.36	12239.2	-0.74744	0.00072263	0.019249	TRUE	5271.93	5183.23	0.024479	0.86076	0.98147	FALSE
Solyc06g073090.2	Ribosomal subunit interface protein/S30Ae	23.3894	15.4086	14.5497	16.8764	16.0473	15.4245	31.0253	13.5994	12.8623	16.4268	19.5545	15.8986	17.7826	16.1161	19.1623	17.2933	588.175	478.974	0.2963	0.49932	0.91396	FALSE	528.276	520.526	0.021322	0.87009	0.98604	FALSE
Solyc02g068770.2	50S ribosomal protein L30	59.538	52.1241	39.1508	52.3605	46.1364	43.4994	39.8682	53.5264	54.1208	62.6079	45.6189	43.2488	50.271	47.3321	49.1718	50.4919	1005.09	892.24	0.17182	0.55344	0.94194	FALSE	1014.07	1006.34	0.011043	0.95695	1	FALSE
Solyc08g082690.2	30S ribosomal protein S6	30.9228	20.2525	20.6354	25.1628	26.5138	26.3258	40.6516	29.4486	33.4384	25.7484	33.7891	22.9687	23.9369	26.0008	34.5129	27.5021	694.075	420.177	0.72409	0.0054491	0.079424	FALSE	546.722	545.705	0.0026869	0.93877	1	FALSE
Solyc07g061970.2	60S ribosomal protein L18A	8.96084	8.9916	4.9821	0.935281	0.976057	0.764332	5.03629	3.48796	3.47098	1.24019	0.809795	0.778602	7.64485	0.89189	3.99841	0.942861	86.7105	144.436	-0.73615	0.049145	0.32381	FALSE	20.2268	20.2318	-0.00035621	1	1	FALSE
Solyc08g067950.2	50S ribosomal protein L17	183.725	242.846	160.681	134.548	140.626	155.728	182.976	187.898	182.328	178.114	151.1	124.165	195.751	143.634	184.401	151.126	3187.86	2967.02	0.10357	0.59283	0.95716	FALSE	2575.17	2584.83	-0.0053974	0.98137	1	FALSE
Solyc02g068090.2	30S ribosomal protein S21, chloroplastic	45.3424	27.3477	34.8151	28.1797	32.1327	38.3133	71.1266	37.8454	47.3478	31.4649	39.4951	31.9864	35.8351	32.8752	52.1066	34.3155	1018.41	615.292	0.72698	0.036574	0.27459	FALSE	664.478	671.542	-0.015257	0.94053	1	FALSE
Solyc01g097870.2	40S ribosomal protein S24e	404.29	433.434	334.074	165.566	157.685	182.132	213.736	239.333	310.939	206.369	180.796	141.141	390.599	168.461	254.669	176.102	5299.36	7094.58	-0.4209	0.049248	0.32421	FALSE	3600.49	3639.85	-0.015686	0.93239	1	FALSE
Solyc02g070650.2	60S ribosomal protein L18a	339.752	275.198	212.335	276.237	239.445	298.983	159.115	223.553	261.734	367.72	257.122	227.132	275.762	271.555	214.801	283.991	3657.33	4065.09	-0.1525	0.43387	0.8767	FALSE	4744.13	4798.46	-0.016428	0.92741	1	FALSE
Solyc02g087930.2	60S ribosomal protein L34e	306.296	352.085	314.013	136.353	134.398	129.006	219.606	199.078	220.533	129.499	145.327	128.162	324.132	133.252	213.073	134.329	10494.6	14058.3	-0.42177	0.06409	0.37456	FALSE	6522.26	6839.59	-0.068538	0.59847	0.82131	FALSE
Solyc12g099110.1	30S ribosomal protein S1	19.0573	13.0645	9.81883	25.1441	27.2355	27.4877	16.8229	18.9128	19.6843	27.0599	29.0124	24.2489	13.9802	26.6224	18.4734	26.7737	518.939	339.322	0.61291	0.029522	0.2416	FALSE	740.291	777.296	-0.070372	0.66942	0.88134	FALSE
Solyc01g080180.2	Ribosomal protein L34e	4.43141	7.54464	6.03608	5.88668	8.05882	7.77883	4.6022	2.74632	4.3334	6.7553	6.08492	6.15231	6.00404	7.24145	3.89397	6.33084	98.4293	134.587	-0.45138	0.2443	0.71195	FALSE	157.911	190.432	-0.27016	0.25457	0.47164	FALSE
Solyc06g072470.2	50S ribosomal protein L29	29.9598	20.5081	21.8101	23.3629	19.2551	22.1388	20.6218	24.2913	20.4388	25.3601	16.816	14.2752	24.0927	21.5856	21.7839	18.8171	370.328	357.43	0.051143	0.9154	1	FALSE	315.188	382.721	-0.28008	0.27489	0.49812	FALSE
Solyc02g093360.2	Ribosomal protein S6 kinase alpha-3	15.3371	8.0107	8.42772	4.33031	4.13572	3.33255	8.22199	5.94731	7.05793	2.83788	3.36274	3.7988	10.5918	3.93286	7.07574	3.33314	368.305	478.389	-0.37728	0.2101	0.66888	FALSE	171.255	213.884	-0.32068	0.15802	0.33488	FALSE
Solyc01g058190.2	30S ribosomal protein S6	11.8615	7.92988	7.98819	19.705	21.6711	22.0165	11.3721	9.76468	11.838	17.8714	18.3131	16.6697	9.25986	21.1309	10.9916	17.6181	282.947	207.619	0.4466	0.15379	0.58447	FALSE	446.951	566.074	-0.34087	0.042457	0.11951	FALSE
Solyc06g007470.2	40S ribosomal protein S26e	901.46	1203.02	960.149	533.86	491.754	505.476	657.821	840.229	766.454	428.117	441.999	397.959	1021.54	510.363	754.835	422.692	12087.1	14387.1	-0.25131	0.27452	0.74393	FALSE	6660.13	8505.43	-0.35283	0.0037527	0.015739	TRUE
Solyc11g067100.1	60s acidic ribosomal protein-like protein	1133.03	1298.85	1035.17	613.284	617.978	666.214	728.353	822.642	950.188	603.154	481.975	479.837	1155.69	632.492	833.728	521.655	6408.51	7779.87	-0.27976	0.19685	0.6502	FALSE	3941.56	5051.02	-0.35781	0.0036093	0.015232	TRUE
Solyc03g110930.2	30S ribosomal protein S21, chloroplastic	31.6225	15.7717	17.8828	45.417	42.2209	44.955	25.2937	27.0554	21.0136	38.6573	36.827	32.9927	21.759	44.1976	24.4542	36.159	497.222	383.893	0.37319	0.19568	0.64782	FALSE	725.546	937.841	-0.37028	0.013212	0.045457	TRUE
Solyc04g080630.2	50S ribosomal protein L31	83.7715	60.0422	62.9633	44.8201	48.3844	58.0443	67.6845	60.0514	62.1886	42.58	39.041	39.3762	68.9257	50.4163	63.3082	40.3324	876.424	834.428	0.070841	0.81536	1	FALSE	550.686	726.877	-0.40048	0.010118	0.036325	TRUE
Solyc04g015130.2	Ribosomal protein S6 kinase alpha-3	26.5943	30.9011	29.7678	23.9803	22.5805	22.3867	20.8886	17.2966	18.1888	19.4956	18.3256	17.2231	29.0878	22.9825	18.7913	18.3481	886.397	1212.69	-0.45218	0.071312	0.39772	FALSE	854.236	1131.73	-0.40582	0.0051196	0.02049	TRUE
Solyc07g062190.2	50S ribosomal protein L13, bacterial-type	55.3375	61.4564	47.1848	43.0104	47.9205	47.5132	57.2796	48.4331	45.0221	33.1998	40.6231	29.1819	54.6596	46.1481	50.245	34.3349	1099.24	1050.47	0.06548	0.70941	0.99701	FALSE	742.433	1053.12	-0.50434	0.00080185	0.0041362	TRUE
Solyc06g071210.2	Ribosomal protein S6 kinase 2 alpha	39.8937	51.3281	45.4134	39.9215	50.39	43.8439	37.6153	27.3182	35.0831	36.627	31.933	28.1513	45.545	44.7185	33.3389	32.2371	1520.12	1835	-0.27159	0.27977	0.74937	FALSE	1450.43	2122.68	-0.5494	4.9687e-05	0.00035639	TRUE
Solyc10g005770.2	Ribosomal protein S6 kinase alpha-3	46.9236	39.3989	44.4638	59.6028	59.746	61.0639	37.7054	36.1881	38.6811	53.3245	40.7058	35.1733	43.5955	60.1375	37.5248	43.0679	1948.9	1990.33	-0.030346	0.85608	1	FALSE	2204.2	3252.87	-0.56146	0.0001663	0.0010448	TRUE
Solyc02g086730.1	50S ribosomal protein L12-C, chloroplast	120.872	67.1732	71.0648	54.8958	60.6197	63.1065	104.318	73.9248	68.0212	38.8408	47.885	37.6032	86.3701	59.5406	82.0882	41.443	1050.11	962.832	0.12518	0.67626	0.99099	FALSE	524.948	796.048	-0.60068	0.00015306	0.00097239	TRUE
Solyc10g006580.2	50S ribosomal protein L2	751.628	553.105	554.385	975.029	821.398	1131.93	410.686	363.155	386.971	915.409	541.24	547.231	619.706	976.12	386.937	667.96	10082.7	14111.3	-0.48498	0.026023	0.22449	FALSE	17161.1	26532.7	-0.62863	0.017532	0.057582	FALSE
Solyc05g009370.2	50S ribosomal protein L15, bacterial-type	23.4489	15.9618	22.637	35.5923	37.2037	33.3353	35.2633	29.8858	33.6335	25.315	24.6372	21.5375	20.6826	35.3771	32.9275	23.8299	851.389	470.912	0.85436	0.00091063	0.02298	TRUE	607.734	953.421	-0.64967	2.2048e-05	0.00017143	TRUE
Solyc01g057830.2	30S ribosomal protein S1	34.3874	17.6997	22.0399	27.4754	30.4985	28.2966	29.005	18.0809	18.3193	20.0213	21.3348	15.7708	24.709	28.7568	21.8017	19.0423	752.005	744.843	0.013807	0.9773	1	FALSE	650.823	1037.58	-0.67289	9.2501e-06	7.7881e-05	TRUE
Solyc06g064460.2	Ribosomal protein L7a	52.5529	64.41	41.1075	35.086	29.7916	34.849	27.5744	32.0275	38.2017	21.7709	22.402	19.5647	52.6901	33.2422	32.6012	21.2459	771.968	1087.98	-0.49504	0.038156	0.28101	FALSE	494.421	818.497	-0.72724	3.6229e-06	3.3621e-05	TRUE
Solyc06g071720.1	60S ribosomal protein L27A	1798.4	2460.45	2117.52	1037.17	963.653	1107.16	1504.86	1575.32	1777.34	719.1	584.664	642.598	2125.46	1035.99	1619.17	648.788	16251.9	18812.9	-0.21111	0.35676	0.82134	FALSE	6406.06	10819.7	-0.75615	3.1675e-10	6.331e-09	TRUE
Solyc01g007460.2	30S ribosomal protein S18 chloroplastic	3.53124	1.03708	3.68763	6.96933	7.53893	4.01605	0.992338	1.54875	1.05896	4.48904	2.55296	4.29558	2.75198	6.17477	1.20002	3.77919	8.29824	16.7871	-1.0165	0.25226	0.72259	FALSE	25.6911	44.45	-0.79091	0.098024	0.23169	FALSE
Solyc09g097910.2	Polyribonucleotide nucleotidyltransferase	10.286	7.22205	10.3807	8.93331	8.78568	7.77751	10.8311	10.323	8.11187	5.15733	6.54992	3.785	9.29626	8.49883	9.75532	5.16408	337.795	284.287	0.2488	0.37376	0.83316	FALSE	176.817	307.438	-0.79804	0.00018678	0.0011542	TRUE
Solyc09g007560.2	50S ribosomal protein L5	61.7662	44.5174	59.1005	89.0151	84.1665	83.0738	52.3595	55.8677	51.3177	47.0603	47.6521	44.8402	55.128	85.4185	53.1816	46.5175	1448.75	1321.06	0.13311	0.62212	0.97053	FALSE	1248.89	2425.47	-0.95762	9.148e-13	2.5628e-11	TRUE
Solyc03g111050.2	Plastid RNA-binding protein S1	6.94935	2.56282	1.76734	13.0434	13.4386	11.6567	3.17201	3.11051	2.59311	7.04634	6.28469	7.27899	3.75984	12.7129	2.95854	6.87001	151.33	163.678	-0.11316	0.78906	1	FALSE	346.726	678.55	-0.96866	7.4584e-09	1.1938e-07	TRUE
Solyc01g007630.2	50S ribosomal protein L2 chloroplastic, bacterial-type	8.65507	5.65666	6.43516	32.6631	26.7827	29.7041	5.56068	5.57177	5.85794	16.9396	11.352	18.6584	6.91563	29.7166	5.66346	15.65	168.583	179.715	-0.092252	0.70996	0.99703	FALSE	458.383	922.553	-1.0091	1.1601e-07	1.4788e-06	TRUE
Solyc09g008800.2	60S ribosomal protein L24	284.511	324.767	231.746	215.554	224.975	232.782	266.545	268.579	316.077	442.835	470.413	425.395	280.341	224.437	283.733	446.214	1813.79	2589.1	-0.51344	0.028938	0.23952	FALSE	1244.54	2763.32	-1.1508	9.3752e-18	4.9443e-16	TRUE
Solyc01g087730.2	50S ribosomal protein L1, bacterial-type	97.7218	78.6138	93.798	76.5292	84.7971	82.3216	66.1831	50.9405	49.8114	39.7063	42.4066	33.7371	90.0445	81.2159	55.645	38.6167	1813.79	2589.1	-0.51344	0.028938	0.23952	FALSE	1244.54	2763.32	-1.1508	9.3752e-18	4.9443e-16	TRUE
Solyc12g011440.1	60S ribosomal protein L18A	30.3216	34.4157	41.9813	36.5265	38.1972	30.9861	17.6416	17.0569	14.9353	11.3529	12.8753	19.5688	35.5729	35.2366	16.5446	14.599	183.368	350.494	-0.93464	0.0015923	0.033714	TRUE	159.523	407.435	-1.3528	1.4329e-11	3.4287e-10	TRUE
Solyc05g007910.2	50S ribosomal protein L18	4.46807	2.76256	2.1829	2.27597	2.25411	1.64926	1.41609	2.11434	0.940282	0.482171	0.402663	1.12382	3.13784	2.05978	1.49024	0.66955	30.8546	56.2239	-0.8657	0.091678	0.45364	FALSE	13.6543	44.5416	-1.7058	0.0012702	0.0061755	TRUE
Solyc10g047150.1	50S ribosomal protein L4	9.81648	6.27922	11.2177	5.0806	5.5893	6.55475	4.47824	4.15859	1.39385	1.60105	1.48561	1.21157	9.10446	5.74155	3.34356	1.43275	14.5063	35.213	-1.2794	0.063473	0.37209	FALSE	6.17499	26.1167	-2.0805	0.0045656	0.018611	TRUE
Solyc01g007670.2	30S ribosomal protein S7 chloroplastic, bacterial type	12.5817	8.41662	9.67849	25.8928	21.3792	16.217	8.30605	5.27292	7.54612	5.15947	2.87247	6.25565	10.2256	21.163	7.0417	4.76253	122.629	155.942	-0.3467	0.28564	0.75538	FALSE	81.7411	385.602	-2.238	2.7831e-09	4.7726e-08	TRUE
