# Supplementary material for: Engineered Ripening-Specific Accumulation of Polyamines Spermidine and Spermine in Tomato Fruit Upregulates Clustered C/D Box snoRNA Gene Transcripts in Concert with Ribosomal RNA Biogenesis in the Red Ripe Fruit
Source: Plants (Basel). 2020 Dec 4;9(12):1710. doi: 10.3390/plants9121710 (PMC7762058; doi:10.3390/plants9121710)
Supplement: Supplementary file 1 [file plants-09-01710-s001.zip › Table S3.xlsx]

## Sheet: Table S3
Table S3. Summary of RNAseq analysis of differential expression of translation protein genes in 556AZ and 579HO tomato fruit at breaker (B) and breaker+8 (B+8) stages.
		FPKM (556AZ B)			FPKM (556AZ B+8)			FPKM (579HO B)			FPKM (579HO B+8)			Average (FPKM)				Read count		579HO B vs 556AZ B				Read count		579HO B+8 vs 556AZ B+8
Gene ID	Gene Description	B-1	B-2	B-3	B+8-1	B+8-2	B+8-3	B-1	B-2	B-3	B+8-1	B+8-2	B+8-3	556AZ B	556AZ B+8	579HO B	579HO B+8	570HO B	556AZ B	log2FoldChange	pval	padj	Significant	570HO B+8	556AZ B+8	log2FoldChange	pval	padj	Significant
Solyc11g069700.1	Elongation factor 1-alpha	368.658	203.995	139.345	25.0014	21.0494	27.7331	22.4162	48.4823	66.9793	519.446	306.906	1367.34	237.333	24.5946	45.9593	731.23	1397.42	6140.47	-2.1356	0.00046083	0.013716	TRUE	21650.2	772.689	4.8083	0.0014276	0.0068209	TRUE
Solyc07g064620.1	Translation initiation factor SUI1	210.851	266.498	209.587	125.179	193.185	186.089	327.15	244.699	333.857	696.772	874.696	1331.82	228.979	168.151	301.902	967.763	2294	1530.86	0.58353	0.010501	0.12512	FALSE	7242.02	1326.45	2.4488	1.19e-06	1.2237e-05	TRUE
Solyc11g045120.1	Translation initiation factor SUI1	34.3672	23.7576	24.5329	39.6584	39.1148	35.7654	18.9373	25.7114	24.852	116.6	117.629	143.739	27.5526	38.1795	23.1669	125.989	954.652	987.946	-0.049457	0.71487	0.99864	FALSE	5100.32	1635.2	1.6411	2.9481e-26	3.506e-24	TRUE
Solyc02g078120.1	Translation initiation factor 3 subunit 7	85.2786	89.4649	69.8679	67.8238	71.1906	69.48	79.8723	74.7158	105.209	178.918	193.057	184.455	81.5371	69.4982	86.599	185.477	3374.6	2775.69	0.28187	0.2479	0.71659	FALSE	7106.61	2813.64	1.3367	1.3531e-26	1.6336e-24	TRUE
Solyc10g006470.2	Translation initiation factor SUI1	121.814	153.092	116.364	73.9133	95.8637	93.2723	261.505	151.227	231.104	225.837	237.571	229.872	130.423	87.6831	214.612	231.093	3553.32	1901.53	0.90201	0.0017606	0.036267	TRUE	3778.58	1512.04	1.3213	3.2778e-24	3.2485e-22	TRUE
Solyc05g054310.2	Translation initiation factor 2 gamma subunit	10.1024	8.84756	4.42929	4.11154	5.20535	5.1158	6.41151	7.52038	5.84749	11.9308	12.2011	12.3978	7.79309	4.8109	6.59313	12.1765	259.639	265.006	-0.02952	0.92369	1	FALSE	472.674	197.013	1.2625	3.2146e-11	7.3377e-10	TRUE
Solyc04g009810.2	Pelota homolog Probable Translation factor pelota	9.28104	9.70094	7.61199	5.92334	5.80686	6.17818	8.7603	6.75393	6.28161	11.6387	12.5074	19.5306	8.86465	5.96946	7.26528	14.5589	255.722	274.108	-0.10017	0.80432	1	FALSE	506.15	219.605	1.2047	0.00060662	0.0032308	TRUE
Solyc02g091220.1	Translation initiation factor 5 IF2/IF5	20.1286	17.2734	12.8095	15.6516	16.3562	16.517	11.4563	18.3684	17.7182	32.6347	29.3945	43.34	16.7372	16.1749	15.8476	35.1231	482.712	441.802	0.12776	0.72989	1	FALSE	1049.11	510.935	1.0379	7.7669e-06	6.6668e-05	TRUE
Solyc09g073000.2	Elongation factor Tu	36.5218	32.4818	26.6534	42.0161	39.203	39.2705	43.294	46.0896	66.2322	87.3176	92.5072	78.1363	31.8856	40.1632	51.8719	85.987	3730.95	1994.89	0.90323	0.003801	0.06222	FALSE	6073.87	3000.13	1.0176	3.1465e-16	1.3963e-14	TRUE
Solyc03g034440.2	Translation initiation factor 5	101.431	82.3341	77.3469	79.6766	90.8612	87.6055	124.26	153.232	157.114	180.505	164.369	147.595	87.0373	86.0477	144.869	164.156	5872.85	3077.07	0.9325	7.3686e-05	0.0033649	TRUE	6544.08	3621.59	0.85357	4.5763e-12	1.1692e-10	TRUE
Solyc01g098000.2	Elongation factor-like protein	37.9362	28.9608	27.5534	36.0373	36.678	35.9951	25.3245	28.6209	44.9014	80.0138	61.4564	63.1751	31.4835	36.2368	32.9489	68.2151	742.499	616.19	0.26901	0.52294	0.92831	FALSE	1506.99	846.284	0.83245	2.6442e-07	3.1321e-06	TRUE
Solyc12g099470.1	Translation initiation factor 2 gamma subunit	37.0805	31.7895	26.0841	30.4495	28.8062	29.8817	33.2088	31.3223	33.6682	54.4162	57.82	53.9581	31.6513	29.7125	32.7331	55.3981	1023.85	863.525	0.24569	0.33133	0.80066	FALSE	1707.7	968.539	0.81817	3.8181e-09	6.3818e-08	TRUE
Solyc11g017070.1	Translation initiation factor 3 subunit 2	99.9148	95.2402	78.558	92.2801	99.8955	104.445	87.4148	77.8492	107.612	193.997	177.309	166.608	91.2377	98.8734	90.9586	179.305	2003.94	1755.41	0.19104	0.45877	0.89073	FALSE	3886.69	2263.57	0.77994	9.2747e-10	1.7141e-08	TRUE
Solyc11g072090.1	Translation initiation factor eIF-2B gamma subunit	10.3897	12.2529	9.86402	11.7049	12.9923	10.7392	12.2231	11.1166	14.8647	22.7831	18.9008	20.7961	10.8355	11.8121	12.7348	20.8267	396.361	295.881	0.4218	0.12935	0.53872	FALSE	637.623	382.191	0.73841	9.4074e-06	7.9121e-05	TRUE
Solyc06g082580.2	Translation initiation factor 2 beta subunit-like IF2/IF5	78.4237	76.8439	69.022	78.4352	85.3446	83.961	67.4233	64.0878	68.0511	123.306	120.908	188.967	74.7632	82.5803	66.5207	144.393	1806.2	1780.8	0.020434	0.93669	1	FALSE	3859.79	2334.06	0.72568	0.00932	0.033963	TRUE
Solyc11g072190.1	Elongation factor beta-1	750.268	792.715	653.319	267.474	287.304	290.368	397.051	501.005	524.447	534.688	474.17	433.898	732.101	281.716	474.168	480.919	7291.06	9845.87	-0.43339	0.045791	0.31024	FALSE	7268.82	4497.6	0.69257	1.5978e-08	2.416e-07	TRUE
Solyc06g011280.2	Elongation factor 1-gamma	256.406	251.469	187.151	140.352	150.311	155.646	164.042	192.97	232.304	268.75	247.469	245.651	231.675	148.769	196.439	253.956	7400.56	7596.86	-0.037769	0.77909	1	FALSE	9398.29	5816.04	0.69236	1.3475e-08	2.0678e-07	TRUE
Solyc01g111720.2	Translation initiation factor IF-3	23.6908	24.2992	18.9506	30.7351	27.1892	28.2701	35.7949	35.6108	45.7755	47.6036	54.2919	44.5848	22.3135	28.7315	39.0604	48.8268	1772.81	884.369	1.0033	3.5701e-05	0.0018259	TRUE	2180.06	1357.04	0.68391	2.813e-07	3.304e-06	TRUE
Solyc05g052690.2	Translation initiation factor 3 subunit 5	14.3556	13.5669	9.61235	6.8107	6.93745	7.92053	10.958	8.90477	11.0741	14.3372	12.0532	10.358	12.5116	7.22289	10.3123	12.2495	298.422	315.552	-0.080525	0.76702	1	FALSE	349.478	217.683	0.68298	0.00056322	0.0030327	TRUE
Solyc04g005510.2	Translation initiation factor 5A (IF5A)	30.0198	35.9188	20.6876	7.68629	11.9377	13.9094	22.5249	26.7505	27.8647	17.1955	20.7151	17.8034	28.8754	11.1778	25.7134	18.5713	527.438	515.503	0.03302	0.90519	1	FALSE	374.751	237.39	0.65867	0.0013849	0.0066506	TRUE
Solyc05g050200.2	Translation initiation factor 1A	223.45	238.749	229.171	210.603	231.298	246.124	237.655	252.496	259.594	396.153	376.119	369.257	230.457	229.342	249.915	380.51	4570.69	3708.62	0.30153	0.18726	0.63608	FALSE	6851.9	4361.24	0.65177	1.2324e-07	1.56e-06	TRUE
Solyc07g042570.2	Translation initiation factor 3 subunit 11 family	30.2726	27.1127	22.0932	22.0816	18.5193	21.7276	19.8046	21.4256	24.4164	34.8209	32.6029	35.5952	26.4928	20.7762	21.8822	34.3397	555.946	586.557	-0.077325	0.70119	0.99581	FALSE	857.937	549.509	0.64273	4.2051e-05	0.00030709	TRUE
Solyc10g079880.1	Translation initiation factor 3 subunit 6	101.842	112.375	82.6313	71.3073	79.483	76.859	86.5964	89.2818	94.48	126.149	127.548	116.03	98.9495	75.8831	90.1194	123.242	2663.24	2557.71	0.058329	0.79779	1	FALSE	3586.77	2332.08	0.62107	9.5538e-07	1.0002e-05	TRUE
Solyc01g066690.2	Translation initiation factor 2 gamma subunit	38.2912	39.4236	38.1902	33.2993	30.1094	31.5587	35.8633	36.43	43.2053	50.4501	54.0178	50.0026	38.635	31.6558	38.4995	51.4902	1529.48	1348.62	0.18156	0.47233	0.89839	FALSE	2012.81	1309.07	0.62067	4.07e-06	3.7391e-05	TRUE
Solyc07g005830.2	Translation initiation factor IF-3	30.9958	20.4097	24.2621	18.1015	18.9711	18.6748	37.1079	28.1192	24.8055	29.8852	31.6265	28.6154	25.2226	18.5825	30.0109	30.0424	790.249	583.188	0.43835	0.07604	0.41061	FALSE	782.737	511.517	0.61375	9.1292e-05	0.00061166	TRUE
Solyc06g009970.2	Elongation factor 1-alpha	639.721	623.534	479.683	425.572	406.965	432.26	426.105	453.539	553.321	698.562	676.075	667.744	580.979	421.599	477.655	680.794	19150.1	20303.9	-0.084403	0.63943	0.97843	FALSE	26834.6	17572.1	0.6108	3.1717e-07	3.6853e-06	TRUE
Solyc02g089070.2	Translation initiation factor 3 subunit M	51.0283	50.6684	36.9266	38.3313	37.9754	43.5049	33.1302	38.6155	45.7428	68.6897	59.536	63.7124	46.2078	39.9372	39.1628	63.9794	1405.51	1443.45	-0.038424	0.7967	1	FALSE	2255.69	1488.35	0.59986	7.8786e-06	6.7529e-05	TRUE
Solyc07g053470.2	Translation Elongation factor protein	31.0291	22.3341	13.8335	29.2093	30.3239	31.8225	22.5418	24.8338	31.3425	50.0961	48.9077	46.9234	22.3989	30.4519	26.2394	48.6424	1360.05	998.667	0.44558	0.17818	0.62274	FALSE	2477.39	1638.68	0.59629	5.8924e-06	5.2256e-05	TRUE
Solyc06g008940.2	Elongation factor Tu EFTu/EF1A	6.81188	4.2763	1.73848	10.5002	10.0126	10.6799	5.31172	6.41388	7.59395	16.4332	17.0791	15.6496	4.27555	10.3976	6.43985	16.3873	248.866	140.508	0.82471	0.053312	0.3392	FALSE	622.137	417.341	0.576	0.00051886	0.0028202	TRUE
Solyc01g088370.2	Translation initiation factor 3 subunit B	148.368	130.148	118.354	109.167	113.029	106.601	131.888	127.768	150.205	155.916	166.107	194.466	132.29	109.599	136.62	172.163	8040.28	6805.55	0.24053	0.32028	0.79064	FALSE	9970.45	6710.87	0.57116	2.7519e-06	2.6192e-05	TRUE
Solyc08g074790.2	Translation initiation factor 3 subunit 4	106.385	114.55	96.3475	103.536	100.496	99.5138	101.963	98.9047	114.396	141.988	157.944	155.128	105.761	101.182	105.088	151.687	2891.42	2551.91	0.1802	0.44175	0.88197	FALSE	4109.04	2898.32	0.50358	6.2222e-05	0.00043502	TRUE
Solyc06g073600.2	Ubiquitin-associated /TS-N domain-containing protein	39.5677	40.8327	36.2401	34.3862	32.7685	33.583	40.6283	33.2002	39.2208	48.8156	50.1377	51.8584	38.8801	33.5792	37.6831	50.2705	1688.71	1530.95	0.1415	0.53352	0.93231	FALSE	2221.23	1569.24	0.50129	0.00016596	0.0010435	TRUE
Solyc01g098180.2	Translation initiation factor eIF-2B subunit epsilon	27.1258	25.5093	20.6106	27.2589	28.5595	27.3803	28.4264	32.014	28.717	37.5489	46.1114	40.3078	24.4152	27.7329	29.7191	41.3227	1791.72	1286.04	0.47842	0.043334	0.29995	FALSE	2454.91	1740.59	0.49609	0.00013101	0.00084607	TRUE
Solyc11g005600.1	Translation initiation factor 2B	31.4611	31.5812	33.9178	30.3852	31.8594	30.5825	34.3946	27.412	33.5198	42.261	48.1987	47.5184	32.3201	30.9424	31.7755	45.9927	882.183	791.899	0.15576	0.52173	0.92795	FALSE	1259.11	895.145	0.49221	0.00054311	0.0029366	TRUE
Solyc07g016150.2	Elongation factor 1-beta	164.814	163.758	128.078	128.854	118.543	122.887	127.19	147.179	171.984	198.397	178.026	174.008	152.216	123.428	148.785	183.477	4268.31	3808.19	0.16456	0.52779	0.93096	FALSE	5172.7	3681.17	0.49075	8.1983e-05	0.00055586	TRUE
Solyc01g099780.2	Translationally-controlled tumor protein homolog	10.9526	13.7144	10.0486	13.8244	17.812	16.8981	11.8616	9.16048	7.89303	25.3817	20.9347	24.2897	11.5719	16.1782	9.63836	23.5354	183.841	194.515	-0.081424	0.90822	1	FALSE	443.931	321.996	0.46329	0.010305	0.036889	TRUE
Solyc08g068340.2	Translation initiation factor 3 subunit 6	59.9948	52.335	38.3473	48.0324	51.2759	50.5298	39.2249	38.7622	48.2881	76.3809	72.1878	69.5889	50.2257	49.946	42.0917	72.7192	1785.89	1851.24	-0.051845	0.74739	1	FALSE	3035.17	2202.42	0.46269	0.00030578	0.0017679	TRUE
Solyc12g010060.1	Translation initiation factor 5A	665.994	882.762	818.942	414.423	411.477	419.998	822.363	765.298	847.702	602.249	579.044	586.681	789.233	415.299	811.787	589.325	8792.55	7557.78	0.21832	0.3022	0.7722	FALSE	6288.74	4685.23	0.42465	0.00057101	0.0030672	TRUE
Solyc03g034430.1	Translation initiation factor 5 IF2/IF5	113.067	128.505	113.031	84.9515	88.7135	85.038	107.137	100.249	136.534	124.003	118.269	119.995	118.201	86.2343	114.64	120.756	3422.88	3099.25	0.14329	0.56233	0.94632	FALSE	3545.62	2676.04	0.40594	0.0013446	0.0064833	TRUE
Solyc03g095840.2	Translation initiation factor 2 alpha subunit	44.5374	40.0215	40.6901	41.1475	46.6277	43.9291	39.7419	37.9715	45.608	56.9597	60.0995	59.1022	41.7497	43.9014	41.1071	58.7205	1438.49	1281.63	0.16658	0.52607	0.93012	FALSE	2022.7	1596.97	0.34095	0.0097574	0.035254	TRUE
Solyc07g018360.2	Elongation factor Ts	111.039	61.4586	66.6528	90.6843	87.3354	88.6195	102.811	71.6472	92.208	64.8969	81.0158	68.9285	79.7167	88.8797	88.8889	71.6137	6996.14	5455.92	0.35874	0.19713	0.65054	FALSE	5565.29	7301.43	-0.39172	0.0014968	0.0071165	TRUE
Solyc07g064150.2	Translation initiation factor SUI1	836.857	1248.62	815.878	796.832	961.077	916.425	948.724	775.395	773.792	695.809	746.402	639.223	967.118	891.445	832.637	693.811	13581.3	13892.5	-0.032687	0.9751	1	FALSE	11178.5	15154.3	-0.43899	0.00030746	0.0017759	TRUE
Solyc03g058380.2	Translation initiation factor 2 related	48.9567	46.0287	48.5194	54.2718	48.565	50.5557	32.641	31.8125	34.9415	33.567	38.9705	41.5173	47.8349	51.1308	33.1317	38.0183	2064.04	2621.27	-0.3448	0.12527	0.52959	FALSE	2332.39	3319.65	-0.50922	5.9976e-05	0.00042062	TRUE
Solyc10g080660.1	Translation initiation factor 4E	286.407	308.172	319.754	242.888	260.067	240.272	212.402	234.035	199.967	191.013	171.143	166.153	304.777	247.742	215.468	176.103	3245.65	4053.26	-0.32057	0.16951	0.61196	FALSE	2614.73	3886.81	-0.57192	6.9064e-06	6.0083e-05	TRUE
Solyc06g071790.2	Elongation factor Tu	120.594	92.9581	121.028	132.613	148.341	153.085	115.891	94.3618	118.118	93.7872	112.602	93.3901	111.527	144.679	109.457	99.9263	4271.95	3834.44	0.15588	0.53885	0.93569	FALSE	3845.37	5876.72	-0.61189	9.5434e-07	9.9995e-06	TRUE
Solyc08g081900.2	Translation initiation factor IF-2	44.4667	45.3343	53.1599	61.5369	57.7892	56.1581	51.4715	41.1668	37.1485	38.0683	40.7312	37.0662	47.6537	58.4948	43.2623	38.6219	2449.33	2393.8	0.033084	0.80529	1	FALSE	2161.89	3463.12	-0.67978	1.2515e-07	1.5816e-06	TRUE
Solyc01g099770.2	Translationally-controlled tumor protein homolog	3888.45	5177.31	4500.18	3003.09	3105.17	2994.51	3444.25	4081.63	4486.71	2397.07	1642.51	1434.45	4521.98	3034.26	4004.2	1824.68	82979.4	82529.2	0.0078483	0.97992	1	FALSE	37175.1	65328.7	-0.81338	2.0219e-06	1.9815e-05	TRUE
Solyc03g115650.2	Translation initiation factor 5A	511.59	798.002	516.169	426.043	482.397	496.698	420.192	388.091	331.997	150.708	120.835	133.38	608.587	468.379	380.093	134.974	6574.31	9276.29	-0.49671	0.10148	0.4794	FALSE	2304.66	8446.2	-1.8737	2.0317e-49	9.8622e-47	TRUE
Solyc10g075020.1	Elongation factor P	20.1762	10.8017	11.8883	5.14503	4.53272	3.94388	12.4028	11.7525	11.1871	8.46768	8.21698	5.88931	14.2887	4.54054	11.7808	7.52466	182.09	191.809	-0.075018	0.74288	1	FALSE	114.782	73.2964	0.64708	0.02934	0.088651	FALSE
Solyc05g052180.2	Translation initiation factor 1a (eIF-1A)	8.72306	12.0256	6.93987	12.0487	13.3503	13.3427	8.92097	10.0488	8.00224	15.1122	17.5413	20.9873	9.2295	12.9139	8.99067	17.8803	158.756	142.667	0.15416	0.5825	0.95323	FALSE	311.19	237.457	0.39013	0.053247	0.14324	FALSE
Solyc02g091210.1	Translation initiation factor 5 IF2/IF5	31.2862	39.2292	30.4071	22.6383	25.8478	25.0497	11.1336	16.2883	17.9995	29.7668	28.9051	40.1969	33.6408	24.5119	15.1404	32.9563	461.307	897.158	-0.95963	0.00010722	0.00456	TRUE	984.504	773.73	0.34757	0.054148	0.14495	FALSE
Solyc12g011270.1	Elongation factor Ts	52.8273	30.2852	29.9043	63.8856	60.5642	71.3487	30.7794	35.0054	40.5851	103.424	77.0686	66.6181	37.6723	65.2661	35.4566	82.3701	937.246	861.113	0.12222	0.79727	1	FALSE	2140.58	1792.8	0.25579	0.25143	0.46761	FALSE
Solyc11g013440.1	Translation initiation factor 3 subunit 5	51.1613	46.4116	33.6334	41.0874	43.9633	41.9523	41.4238	47.5347	51.7624	55.4131	54.4562	47.9123	43.7354	42.3343	46.907	52.5939	904.24	732.723	0.30344	0.25021	0.71938	FALSE	997.25	847.953	0.23397	0.10328	0.2413	FALSE
Solyc08g082410.2	Translation initiation factor 3 subunit 10-like	28.4711	22.5885	26.8141	30.6966	28.7435	29.2678	22.537	22.5235	22.6952	33.1227	35.9238	39.9025	25.9579	29.5693	22.5852	36.3163	2083.97	2105.47	-0.014808	0.90306	1	FALSE	3301.13	2843.68	0.2152	0.095805	0.22771	FALSE
Solyc10g080810.1	Ubiquitin-associated Elongation factor EF1B	25.0079	23.4797	23.0363	24.0097	23.1028	20.8962	23.2671	22.3364	23.3588	25.7896	28.9975	25.6079	23.8413	22.6696	22.9874	26.7983	454.582	414.123	0.13448	0.62356	0.971	FALSE	522.364	467.313	0.16066	0.32238	0.55544	FALSE
Solyc09g090580.2	Translation initiation factor 4E-2	294.048	376.935	306.248	139.527	139.333	140.751	186.93	247.209	292.694	156.466	167.786	160.993	325.744	139.87	242.278	161.748	5023.34	5923.36	-0.23777	0.28515	0.75512	FALSE	3291.69	3008.82	0.12963	0.30307	0.53258	FALSE
Solyc12g038340.1	Translation initiation factor eIF-2B delta subunit	17.5841	17.7456	15.1737	15.6877	17.8562	14.784	18.9839	12.3671	15.2605	15.0824	20.2148	20.3158	16.8345	16.1093	15.5371	18.5377	647.228	616.537	0.070086	0.73038	1	FALSE	763.075	700.442	0.12356	0.41159	0.65413	FALSE
Solyc02g021550.2	Translation initiation factor 4E (eIF-4E)	37.0575	39.3009	30.7631	63.9781	61.3019	58.4208	40.5182	53.7798	45.551	74.6847	73.5984	62.8928	35.7072	61.2336	46.6163	70.392	755.723	506.289	0.5779	0.022818	0.20641	FALSE	1123.22	1033.19	0.12054	0.38095	0.62051	FALSE
Solyc12g098350.1	Translation initiation factor 1	110.656	74.1473	100.298	86.3284	90.6501	86.84	112.448	112.215	109.182	102.364	103.154	81.9626	95.0337	87.9395	111.282	95.827	1174.93	881.516	0.41451	0.1018	0.48039	FALSE	997.644	967.096	0.044866	0.7214	0.90756	FALSE
Solyc10g078190.1	Ubiquitin-associated/Translation Elongation factor EF1B	16.3322	10.5601	11.3096	9.15827	11.2902	8.94475	12.9318	17.3863	13.9019	10.2362	12.3702	8.72731	12.734	9.79772	14.74	10.4446	605.482	455.455	0.41078	0.1391	0.55779	FALSE	422.607	418.189	0.015164	0.86059	0.98136	FALSE
Solyc01g090690.2	Elongation factor G	71.9413	65.0421	54.162	78.1666	74.6391	75.7134	62.7569	67.4171	64.2686	78.0341	84.7875	78.1367	63.7151	76.173	64.8142	80.3195	3756.44	3225.48	0.21985	0.34997	0.81707	FALSE	4586.37	4599.24	-0.0040431	0.98365	1	FALSE
Solyc03g111640.2	Translation initiation factor 4 gamma 2 eIF-4 gamma	58.7077	55.952	54.6051	63.9394	64.6633	59.3316	58.2282	51.1795	52.1832	66.3704	64.4614	66.0484	56.4216	62.6448	53.8636	65.6268	3193.13	2941.93	0.11821	0.58927	0.95612	FALSE	3837.85	3873.54	-0.013351	0.92335	1	FALSE
Solyc03g005870.2	Translation initiation factor 4E	42.27	39.9276	38.4842	42.9473	39.3172	40.6463	31.5078	42.8064	33.1145	45.3311	43.4179	39.2558	40.2273	40.9703	35.8096	42.6683	736.179	725.449	0.021184	0.95212	1	FALSE	863.687	877.224	-0.022436	0.88536	0.99489	FALSE
Solyc01g102590.2	Translation initiation factor 3 subunit 8-like protein	32.2181	30.6925	28.4099	32.6953	33.5648	33.9587	26.7611	27.9923	31.7878	32.2032	36.272	35.771	30.4402	33.4063	28.8471	34.7487	943.812	872.418	0.11348	0.687	0.99235	FALSE	1118.66	1136.54	-0.022869	0.87536	0.98919	FALSE
Solyc03g120010.2	Translation initiation factor 3 subunit 2	139.617	148.404	131.956	174.276	167.111	173.12	123.937	124.469	129.615	181.607	184.984	159.495	139.993	171.503	126.007	175.362	5389.89	5260.07	0.035174	0.87438	1	FALSE	7390.76	7641.36	-0.048107	0.70631	0.8954	FALSE
Solyc08g079180.2	Elongation factor G	50.1021	32.0098	38.7949	66.9029	61.7429	64.6528	43.5394	32.8127	40.0639	52.0579	77.3277	63.9706	40.3023	64.4329	38.8053	64.4521	2458.4	2235.3	0.13725	0.60981	0.96529	FALSE	4030.53	4260.26	-0.079974	0.66179	0.87516	FALSE
Solyc04g050520.2	Translational activator gcn1	17.7663	10.1098	10.7134	14.9462	14.3563	16.6754	8.13033	11.5377	10.149	13.7757	15.3103	15.0599	12.8632	15.326	9.93899	14.7153	906.859	1016.76	-0.16503	0.4494	0.88535	FALSE	1487.97	1577.91	-0.084674	0.55581	0.78675	FALSE
Solyc07g005560.2	Translation initiation factor 5A	565.882	687.324	617.013	300.684	292.512	346.272	511.616	571.301	659.882	359.81	286.24	280.395	623.406	313.156	580.933	308.815	8916.75	8417.91	0.083056	0.73497	1	FALSE	4660.04	4994.68	-0.10005	0.45184	0.69183	FALSE
Solyc05g013700.2	Translation initiation factor 4B	43.6984	42.8158	41.8375	46.1772	48.7227	51.3406	40.3391	36.3833	33.5888	50.2448	47.256	44.9391	42.7839	48.7468	36.7704	47.4799	1665.05	1706.18	-0.035206	0.92124	1	FALSE	2122.36	2301.87	-0.11714	0.36777	0.6067	FALSE
Solyc03g058350.2	Translation initiation factor	24.8285	19.4813	20.0147	25.6868	22.6949	23.0543	15.9989	16.9386	14.2219	22.295	24.6953	22.1971	21.4415	23.812	15.7198	23.0625	1461.91	1746.82	-0.25688	0.26253	0.73148	FALSE	2115.62	2311.36	-0.12766	0.333	0.56766	FALSE
Solyc06g054400.2	Translation initiation factor 2 related	4.38027	3.7202	4.19943	7.47654	7.17707	7.58537	2.60284	2.69392	2.77537	6.28431	6.504	7.92465	4.09997	7.41299	2.69071	6.90432	211.644	283.446	-0.42143	0.13833	0.55598	FALSE	534.61	607.192	-0.18367	0.238	0.44962	FALSE
Solyc01g095410.2	Eukaryotic Translation initiation factor 1A	429.154	518.78	405.153	294.206	310.01	289.227	309.172	251.686	283.791	249.24	290.476	285.543	451.029	297.814	281.55	275.086	6003.13	8457.92	-0.49459	0.034004	0.26323	FALSE	5786.46	6620.06	-0.19416	0.11708	0.2662	FALSE
Solyc06g072570.2	Ubiquitin-associated/Translation Elongation factor EF1B	33.1923	20.181	16.7135	9.11169	11.8696	8.50745	12.4452	15.4732	18.7808	10.5724	9.17455	6.98341	23.3622	9.82959	15.5664	8.91011	365.029	471.864	-0.37036	0.19395	0.6446	FALSE	205.221	238.813	-0.2187	0.36098	0.59953	FALSE
Solyc08g014060.2	Translation initiation factor 3 subunit 9-like protein	17.8841	16.7086	15.2371	14.9523	16.0187	13.1276	13.5718	11.9915	12.0496	14.1105	13.6768	12.1164	16.6099	14.6995	12.5376	13.3012	557.332	647.983	-0.21742	0.40201	0.85318	FALSE	583.479	681.412	-0.22385	0.17332	0.35782	FALSE
Solyc02g079880.2	Translation initiation factor-related	51.2776	51.4121	55.4936	53.0413	48.3012	48.7393	49.0319	47.8854	42.4353	43.76	47.6971	41.7651	52.7278	50.0273	46.4509	44.4074	2427.97	2433.96	-0.0035563	0.97816	1	FALSE	2290.63	2729.65	-0.25297	0.051864	0.14013	FALSE
Solyc07g056020.2	Translation initiation factor IF-2	30.8842	23.6703	26.6521	30.0207	31.9964	30.5137	36.6945	24.7355	23.9811	23.0443	30.9475	26.1541	27.0688	30.8436	28.4704	26.7153	2381.33	1994.41	0.25581	0.23911	0.70653	FALSE	2212.6	2698.1	-0.2862	0.030594	0.091717	FALSE
Solyc11g028100.1	Elongation factor 1-gamma	181.567	201.53	174.82	72.8781	73.4983	83.2247	104.545	133.373	136.271	77.6663	61.429	55.2595	185.973	76.5337	124.73	64.7849	3490.61	4563.81	-0.38676	0.079493	0.41914	FALSE	1782.29	2224.63	-0.31984	0.03081	0.092282	FALSE
Solyc03g007520.2	Ubiquitin-associated/Translation Elongation factor EF1B	41.736	50.2993	43.5323	33.2077	37.2495	38.5971	35.5051	37.9118	31.4162	30.9572	27.9638	32.3853	45.1892	36.3514	34.9444	30.4354	808.708	921.843	-0.1889	0.48855	0.90604	FALSE	694.421	876.065	-0.33523	0.024408	0.076078	FALSE
Solyc12g009960.1	Eukaryotic Translation initiation factor 4	318.005	229.57	256.764	387.803	360.305	361.281	125.479	160.279	161.114	366.506	233.623	184.997	268.113	369.797	148.957	261.709	7773.8	12219.5	-0.65249	0.0022319	0.043129	TRUE	13429.7	20070	-0.57961	0.021461	0.068277	FALSE
